# Supplementary material for: Operon Gene Order Is Optimized for Ordered Protein Complex Assembly
Source: Cell Rep. 2016 Jan 21;14(4):679–85. doi: 10.1016/j.celrep.2015.12.085 (PMC4742563; doi:10.1016/j.celrep.2015.12.085)
Supplement: Dataset S1. List of All Gene/Subunit Pairs Used in This Study and Their Relevant Properties, Related to Figure 1 [file mmc2.zip]

Archive with 1 entries (1 files):
- celrep_2365_mmc2.csv
