# Supplementary material for: Operon Gene Order Is Optimized for Ordered Protein Complex Assembly
Source: Cell Rep. 2016 Jan 21;14(4):679–85. doi: 10.1016/j.celrep.2015.12.085 (PMC4742563; doi:10.1016/j.celrep.2015.12.085)
Supplement: Dataset S1. List of All Gene/Subunit Pairs Used in This Study and Their Relevant Properties, Related to Figure 1 [file mmc2.zip › celrep_2365_mmc2.csv]

#List of all subunit/gene pairs and their relevant properties
#PDB ID	Subunit A	Subunit B	Gene A	Gene B	Species	Interface size	Assembly order (1 - A assembles first; -1 - B assembles first; 0 - A + B assemble simultaneously or in parallel)	Evidence of gene fusion (1 - yes; 0 - no)	Assembly pathway would be conserved upon fusion (1 - yes; 0 - no; blank - heterodimer)	Abundance of subunit A considering data from all organims	Abundance of subunit B considering data from all organisms	Abundance of subunit A considering data from E. coli only	Abundance of subunit B considering data from E. coli only	Absolute synthesis rate of protein A	Absolute synthesis rate of protein B	Operon ID	Position of Gene A in operon	Position of Gene B in operon	Gene order conservation for adjacent pairs (C - completely conserved; M - mostly conserved with <4 deviations across all organisms; N - not conserved; L - evolutionarily limited with <5 examples in just one phylogenetic branch)	Number of genes in operon	Phylogenetic clade
1a0o	B	A	P07363	P0AE67	escherichia_coli	1165.0	0	1		178	531	178	397	20	66
1a50	B	A	P0A2K1	P00929	salmonella_typhimurium	2790.9	1	1	0	185	288	544		550		46554	5	6	C	6	Proteobacteria_G
1a9x	B	A	P0A6F1	P00968	escherichia_coli	4849.9	0	1	1	338.5	269	557	326	456	530	3006	1	2	C	2	Proteobacteria_G
1acm	A	B	P0A786	P0A7F3	escherichia_coli	1643.9	1	1	0	173	292	1399	1665	1359	1082	3818	1	2	C	2	Proteobacteria_G
1aip	C	A	P43895	P60338	thermus_thermophilus	2038.1	1	0	0
1aon	O	A	P0A6F9	P0A6F5	escherichia_coli	756.5	-1	0	0	7914.5	13836	3789	2933	59001	52165	3803	1	2	C	2	Proteobacteria_G
1b0n	A	B	P06533	P23308	bacillus_subtilis	3277.8	0	0		294	5.01					1171631	1	2	N	2	Firmicutes
1b70	A	B	P27001	P27002	thermus_thermophilus	8406.6	0	0	1
1bxi	B	A	P09883	P13479	escherichia_coli	1583.3	0	0
1cqi	B	A	P0A836	P0AGE9	escherichia_coli	3639.3	0	1	1	1900.5	1563.5	1381	1559	5335	6091	3146	1	2	C	2	Proteobacteria_G
1dii	C	A	P09787	P09788	pseudomonas_putida	2022.9	-1	0	0
1dio	A	B	Q59470	Q59471	klebsiella_oxytoca	3161.8	1	1	0	142	168					947065	3	4	C	5	Proteobacteria_G
1dio	A	G	Q59470	Q59472	klebsiella_oxytoca	5484.0	1	0	0	142	288					947065	3	5	C	5	Proteobacteria_G
1dio	B	G	Q59471	Q59472	klebsiella_oxytoca	371.8	-1	0	0	168	288					947065	4	5	C	5	Proteobacteria_G
1dj7	A	B	Q55389	Q55781	synechocystis_sp.	1609.6	0	0		68.2	3823
1dkg	A	D	P09372	P0A6Y8	escherichia_coli	1967.0	1	0	0	920	6073	920	4132	23174	44581
1e44	B	A	P00646	P02984	escherichia_coli	2595.4	0	0
1e7p	A	B	P17412	P17596	wolinella_succinogenes	6062.3	0	0	1							88696	2	3	C	3	Proteobacteria_E
1e7p	C	A	P17413	P17412	wolinella_succinogenes	0.1	0	0	0							88696	1	2	C	3	Proteobacteria_E
1e7p	C	B	P17413	P17596	wolinella_succinogenes	3218.5	0	0	0							88696	1	3	C	3	Proteobacteria_E
1efp	A	B	P38974	P38975	paracoccus_denitrificans	6306.1	0	1
1efu	B	A	P0A6P1	P0CE48	escherichia_coli	3816.6	0	0	1	4473	8174.5	3013	3559	95122
1eg9	A	B	P0A110	P0A112	pseudomonas_putida	3575.6	0	0	0
1ehk	B	A	Q5SJ80	Q5SJ79	thermus_thermophilus	5856.0	0	0	1							116850	2	3	N	3	DeinococcusThermus
1ehk	C	A	P82543	Q5SJ79	thermus_thermophilus	2113.5	-1	0	0							116850	1	3	N	3	DeinococcusThermus
1ehk	C	B	P82543	Q5SJ80	thermus_thermophilus	1781.6	-1	0	0							116850	1	2	N	3	DeinococcusThermus
1ep1	A	B	P54322	P56968	lactococcus_lactis	2444.2	1	1	0	928
1f51	A	E	P06535	P06628	bacillus_subtilis	2046.4	1	0	0	14.2	424
1f6m	A	C	P0A9P4	P0AA25	escherichia_coli	1866.8	1	1	0	577	1237	341	1237	8599
1f80	D	A	P80643	P96618	bacillus_subtilis	1526.5	0	0	0	2726	29.8
1fcd	C	A	Q06529	Q06530	allochromatium_vinosum	3000.4	0	0								663488	1	2	C	2	Proteobacteria_G
1fft	B	A	P0ABJ1	P0ABI8	escherichia_coli	6725.5	0	1	1	310	125.35	166	62.7	15769	14005	3089	1	2	C	5	Proteobacteria_G
1fft	A	C	P0ABI8	P0ABJ3	escherichia_coli	2350.5	0	1	0	125.35	33.5	62.7	33.5	14005	14872	3089	2	3	C	5	Proteobacteria_G
1fft	B	C	P0ABJ1	P0ABJ3	escherichia_coli	0.0	0	0	0	310	33.5	166	33.5	15769	14872	3089	1	3	C	5	Proteobacteria_G
1fm0	D	E	P30748	P30749	escherichia_coli	1961.8	0	1		340.15	108	39.3	108	1029	897	3158	4	5	C	5	Proteobacteria_G
1fs0	G	E	P0ABA6	P0A6E6	escherichia_coli	4228.2	0	1		641.5	625	847	625	9832	12695	3727	4	6	C	6	Proteobacteria_G
1g20	A	B	P07328	P07329	azotobacter_vinelandii	9307.6	0	1	1
1g20	E	A	P00459	P07328	azotobacter_vinelandii	1080.7	-1	0	0
1g20	E	B	P00459	P07329	azotobacter_vinelandii	1189.2	-1	0	0
1g4a	A	E	P0A7B8	P0A6H5	escherichia_coli	913.7	0	1	0	471.5	982.5	115	367	6354	9329	3762	2	3	C	4	Proteobacteria_G
1gla	G	F	P0A6F3	P69783	escherichia_coli	1343.7	1	0	0	538	3814.5	538	2175	377	32738
1hzz	A	C	Q2RSB2	Q2RSB4	rhodospirillum_rubrum	1393.3	1	1	0							162151	1	3	C	3	Proteobacteria_A
1i1q	A	B	P00898	P00905	salmonella_typhimurium	2996.4	0	1	1	63.8	159.1		261		74	46554	2	3	C	6	Proteobacteria_G
1ixr	C	A	Q5SL87	Q9F1Q3	thermus_thermophilus	1353.4	0	1	0
1jb0	A	B	P0A405	P0A407	synechococcus_elongatus	6955.7	0	0	1							1305949	1	2	C	2	Cyanobacteria
1jb0	A	C	P0A405	P0A415	synechococcus_elongatus	821.0	1	0	0		4356
1jb0	A	D	P0A405	P0A420	synechococcus_elongatus	1634.9	1	0	0
1jb0	A	E	P0A405	P0A423	synechococcus_elongatus	1118.6	1	0	0
1jb0	A	I	P0A405	P0A427	synechococcus_elongatus	0.0	1	0	0
1jb0	A	J	P0A405	P0A429	synechococcus_elongatus	669.4	1	0	0
1jb0	A	K	P0A405	P0A425	synechococcus_elongatus	620.8	1	0	0
1jb0	A	L	P0A405	Q8DGB4	synechococcus_elongatus	666.4	1	0	0
1jb0	A	X	P0A405	Q8DKP6	synechococcus_elongatus	0.0	1	0	0
1jb0	B	C	P0A407	P0A415	synechococcus_elongatus	1625.7	1	0	0		4356
1jb0	B	D	P0A407	P0A420	synechococcus_elongatus	1439.9	1	0	0
1jb0	B	E	P0A407	P0A423	synechococcus_elongatus	671.6	1	0	0
1jb0	B	I	P0A407	P0A427	synechococcus_elongatus	1774.4	1	0	0
1jb0	B	J	P0A407	P0A429	synechococcus_elongatus	229.1	1	0	0
1jb0	B	K	P0A407	P0A425	synechococcus_elongatus	0.0	1	0	0
1jb0	B	L	P0A407	Q8DGB4	synechococcus_elongatus	1069.0	1	0	0
1jb0	B	X	P0A407	Q8DKP6	synechococcus_elongatus	805.3	1	0	0
1jb0	C	D	P0A415	P0A420	synechococcus_elongatus	3023.9	0	0	1	4356
1jb0	C	E	P0A415	P0A423	synechococcus_elongatus	1156.9	1	0	0	4356
1jb0	C	I	P0A415	P0A427	synechococcus_elongatus	0.0	1	0	0	4356
1jb0	C	J	P0A415	P0A429	synechococcus_elongatus	0.0	1	0	0	4356
1jb0	C	K	P0A415	P0A425	synechococcus_elongatus	0.0	1	0	0	4356
1jb0	C	L	P0A415	Q8DGB4	synechococcus_elongatus	0.0	1	0	0	4356
1jb0	C	X	P0A415	Q8DKP6	synechococcus_elongatus	0.0	1	0	0	4356
1jb0	D	E	P0A420	P0A423	synechococcus_elongatus	269.5	1	0	0
1jb0	D	I	P0A420	P0A427	synechococcus_elongatus	0.0	1	0	0
1jb0	D	J	P0A420	P0A429	synechococcus_elongatus	0.0	1	0	0
1jb0	D	K	P0A420	P0A425	synechococcus_elongatus	0.0	1	0	0
1jb0	D	L	P0A420	Q8DGB4	synechococcus_elongatus	834.0	1	0	0
1jb0	D	X	P0A420	Q8DKP6	synechococcus_elongatus	0.0	1	0	0
1jb0	E	I	P0A423	P0A427	synechococcus_elongatus	0.1	1	0	0
1jb0	E	J	P0A423	P0A429	synechococcus_elongatus	0.0	1	0	0
1jb0	E	K	P0A423	P0A425	synechococcus_elongatus	0.0	1	0	0
1jb0	E	L	P0A423	Q8DGB4	synechococcus_elongatus	0.0	1	0	0
1jb0	E	X	P0A423	Q8DKP6	synechococcus_elongatus	0.1	1	0	0
1jb0	F	A	P0A401	P0A405	synechococcus_elongatus	1701.6	-1	0	0
1jb0	F	B	P0A401	P0A407	synechococcus_elongatus	2257.7	-1	0	0
1jb0	F	C	P0A401	P0A415	synechococcus_elongatus	0.0	1	0	0		4356
1jb0	F	D	P0A401	P0A420	synechococcus_elongatus	0.0	1	0	0
1jb0	F	E	P0A401	P0A423	synechococcus_elongatus	501.7	1	0	0
1jb0	F	I	P0A401	P0A427	synechococcus_elongatus	0.1	1	0	0
1jb0	F	J	P0A401	P0A429	synechococcus_elongatus	1551.4	1	0	0							1306344	1	2	C	2	Cyanobacteria
1jb0	F	K	P0A401	P0A425	synechococcus_elongatus	0.0	1	0	0
1jb0	F	L	P0A401	Q8DGB4	synechococcus_elongatus	0.0	1	0	0
1jb0	F	M	P0A401	P0A403	synechococcus_elongatus	0.0	1	0	0
1jb0	F	X	P0A401	Q8DKP6	synechococcus_elongatus	218.4	1	0	0
1jb0	I	J	P0A427	P0A429	synechococcus_elongatus	0.0	-1	0	0
1jb0	L	I	Q8DGB4	P0A427	synechococcus_elongatus	506.8	1	0	0							1306342	1	2	C	2	Cyanobacteria
1jb0	I	X	P0A427	Q8DKP6	synechococcus_elongatus	0.1	1	0	0
1jb0	J	L	P0A429	Q8DGB4	synechococcus_elongatus	0.0	-1	0	0
1jb0	J	X	P0A429	Q8DKP6	synechococcus_elongatus	0.0	1	0	0
1jb0	K	I	P0A425	P0A427	synechococcus_elongatus	0.0	-1	0	0
1jb0	K	J	P0A425	P0A429	synechococcus_elongatus	0.0	-1	0	0
1jb0	K	L	P0A425	Q8DGB4	synechococcus_elongatus	0.0	-1	0	0
1jb0	K	X	P0A425	Q8DKP6	synechococcus_elongatus	0.0	-1	0	0
1jb0	L	X	Q8DGB4	Q8DKP6	synechococcus_elongatus	0.0	1	0	0
1jb0	M	A	P0A403	P0A405	synechococcus_elongatus	0.0	-1	0	0
1jb0	M	B	P0A403	P0A407	synechococcus_elongatus	1971.2	-1	0	0
1jb0	M	C	P0A403	P0A415	synechococcus_elongatus	0.0	-1	0	0		4356
1jb0	M	D	P0A403	P0A420	synechococcus_elongatus	0.0	-1	0	0
1jb0	M	E	P0A403	P0A423	synechococcus_elongatus	0.0	-1	0	0
1jb0	M	I	P0A403	P0A427	synechococcus_elongatus	467.3	-1	0	0
1jb0	M	J	P0A403	P0A429	synechococcus_elongatus	0.0	-1	0	0
1jb0	M	K	P0A403	P0A425	synechococcus_elongatus	0.0	1	0	0
1jb0	M	L	P0A403	Q8DGB4	synechococcus_elongatus	0.0	-1	0	0
1jb0	M	X	P0A403	Q8DKP6	synechococcus_elongatus	0.0	1	0	0
1jiw	P	I	Q03023	Q03026	pseudomonas_aeruginosa	2065.1	0	0		113
1jju	B	A	Q8VUS7	Q8VUT0	paracoccus_denitrificans	2136.8	-1	0	0
1jju	B	C	Q8VUS7	Q8VUS8	paracoccus_denitrificans	2070.8	-1	0	0
1jju	C	A	Q8VUS8	Q8VUT0	paracoccus_denitrificans	4828.3	0	0	1
1jmx	B	A	Q8VW82	Q8VW85	pseudomonas_putida	2167.0	-1	0	0
1jmx	G	A	P0A182	Q8VW85	pseudomonas_putida	4550.0	0	0	1
1jmx	G	B	P0A182	Q8VW82	pseudomonas_putida	2161.0	1	0	0
1jqj	A	C	P0A988	P28630	escherichia_coli	1929.5	0	0		128	1.3	131	1.3	1764	140
1jro	B	A	13397863	2956674	rhodobacter_capsulatus	7070.2	0	1	1
1jw9	B	D	P12282	P30748	escherichia_coli	2116.1	1	0	0	4.75	340.15	4.75	39.3	325	1029
1jyo	A	E	P0CL16	P74873	salmonella_typhimurium	3183.5	0	0	0		120					46763	1	2	N	2	Proteobacteria_G
1jzd	A	C	P0AEG6	P36655	escherichia_coli	1393.2	1	0	0	298	3.52	131	1.08	2167
1ka9	F	H	Q7SIB9	Q7SIC0	thermus_thermophilus	2741.1	0	1
1kf6	A	B	P00363	P0AC47	escherichia_coli	5215.2	0	1	1	609	742	188	253	420	404	3804	1	2	C	6	Proteobacteria_G
1kf6	A	C	P00363	P0A8Q0	escherichia_coli	368.9	0	0	0	609	44.55	188	39.3	420	267	3804	1	3	C	6	Proteobacteria_G
1kf6	A	D	P00363	P0A8Q3	escherichia_coli	0.0	0	0	0	609	11.29	188	1.38	420	411	3804	1	4	C	6	Proteobacteria_G
1kf6	B	C	P0AC47	P0A8Q0	escherichia_coli	2744.6	0	1	0	742	44.55	253	39.3	404	267	3804	2	3	C	6	Proteobacteria_G
1kf6	C	D	P0A8Q0	P0A8Q3	escherichia_coli	4700.2	0	0	1	44.55	11.29	39.3	1.38	267	411	3804	3	4	C	6	Proteobacteria_G
1kf6	B	D	P0AC47	P0A8Q3	escherichia_coli	1738.0	0	0	0	742	11.29	253	1.38	404	411	3804	2	4	C	6	Proteobacteria_G
1kiu	B	A	P08191	P31697	escherichia_coli	3230.6	0	0		0.876	5.65	0.876	5.65	29	149
1kmi	Y	Z	P0AE67	P0A9H9	escherichia_coli	1975.0	-1	0	0	531	522.5	397	357	66	41	3357	5	6	C	6	Proteobacteria_G
1kqf	A	B	P24183	P0AAJ3	escherichia_coli	5015.6	0	0	1	4.19	5.11	2.59	4.8	2	2	3278	1	2	N	3	Proteobacteria_G
1kqf	B	C	P0AAJ3	P0AEK7	escherichia_coli	3783.2	1	1	0	5.11	8.7045	4.8	0.209	2	2	3278	2	3	C	3	Proteobacteria_G
1kqf	A	C	P24183	P0AEK7	escherichia_coli	0.1	1	0	0	4.19	8.7045	2.59	0.209	2	2	3278	1	3	C	3	Proteobacteria_G
1l9b	C	H	P0C0X8	P0C0Y7	rhodobacter_sphaeroides	0.0	-1	0	0
1l9b	C	L	P0C0X8	P0C0Y8	rhodobacter_sphaeroides	568.6	-1	0	0
1l9b	C	M	P0C0X8	P0C0Y9	rhodobacter_sphaeroides	836.7	-1	0	0
1lb2	B	A	P0A7Z4	P0ACJ8	escherichia_coli	665.4	-1	0	0	2043	413	1141	726	47625	9767
1lzw	A	B	P0A8Q6	P0ABH9	escherichia_coli	1652.3	0	1		8.02	126	8.02	235	514	989	3178	1	2	C	2	Proteobacteria_G
1m56	A	C	P33517	P84153	rhodobacter_sphaeroides	5476.8	1	1	0
1m56	A	D	P33517	Q8KRK5	rhodobacter_sphaeroides	495.5	1	0	0
1m56	B	D	Q03736	Q8KRK5	rhodobacter_sphaeroides	0.0	1	0	0
1m56	C	B	P84153	Q03736	rhodobacter_sphaeroides	394.0	-1	0	0
1m56	C	D	P84153	Q8KRK5	rhodobacter_sphaeroides	1234.6	1	0	0
1mda	L	A	A44544	P22364	paracoccus_denitrificans	904.5	1	0	0
1n0l	B	A	P08407	P15319	escherichia_coli	3176.3	0	0
1n5w	A	B	P19921	P19919	oligotropha_carboxidovorans	4545.0	0	1	1							884703	2	3	N	7	Proteobacteria_A
1n5w	C	B	P19920	P19919	oligotropha_carboxidovorans	1850.5	-1	1	0							884703	1	3	N	7	Proteobacteria_A
1nek	C	A	P69054	P0AC41	escherichia_coli	122.7	-1	0	0	45.75	799.5	76.3	487	3179	3611	3144	1	3	C	4	Proteobacteria_G
1nek	D	A	P0AC44	P0AC41	escherichia_coli	0.0	-1	0	0	142	799.5	222	487	2341	3611	3144	2	3	C	4	Proteobacteria_G
1nek	A	B	P0AC41	P07014	escherichia_coli	5160.1	0	1	1	799.5	762	487	529	3611	4850	3144	3	4	C	4	Proteobacteria_G
1nek	C	B	P69054	P07014	escherichia_coli	2486.4	-1	0	0	45.75	762	76.3	529	3179	4850	3144	1	4	C	4	Proteobacteria_G
1nek	D	B	P0AC44	P07014	escherichia_coli	1141.3	-1	0	0	142	762	222	529	2341	4850	3144	2	4	C	4	Proteobacteria_G
1nek	C	D	P69054	P0AC44	escherichia_coli	2249.8	1	0	0	45.75	142	76.3	222	3179	2341	3144	1	2	C	4	Proteobacteria_G
1nt2	B	A	O28191	O28192	archaeoglobus_fulgidus	2718.3	1	0	0							5152	2	3	C	3	Euryarchaeota
1ofu	A	X	P47204	Q9HZJ8	pseudomonas_aeruginosa	1595.6	0	0	0	655
1ogy	A	B	Q53176	Q53177	rhodobacter_sphaeroides	5984.8	0	0								144687	5	6	C	7	Proteobacteria_A
1or7	A	C	P0AGB6	P0AFX7	escherichia_coli	5617.0	0	0		41.5	29.9	56.0	8.74	532	1136	3492	1	2	C	4	Proteobacteria_G
1ory	B	A	O67803	O67806	aquifex_aeolicus	3797.9	0	0								5552	1	4	C	4	Aquificae
1ouz	A	B	P0A6X7	P0A6Y1	escherichia_coli	4872.6	0	1		1149.5	720	2070	1227	11148	15238
1p5v	A	B	P26926	P26948	yersinia_pestis	3716.8	0	0
1pby	B	A	17402571	Q8VUT0	paracoccus_denitrificans	2163.2	-1	0	0
1pby	C	A	17402570	Q8VUT0	paracoccus_denitrificans	4858.1	0	0	1
1pby	C	B	17402570	17402571	paracoccus_denitrificans	2072.6	1	0	0
1pdk	A	B	P15319	P62532	escherichia_coli	3190.4	0	0
1pg5	A	B	Q55338	P74766	sulfolobus_acidocaldarius	1334.8	1	1	0							131878	1	2	C	8	Crenarchaeota
1poi	A	B	Q59111	Q59112	acidaminococcus_fermentans	3979.3	0	0	1							655375	1	2	C	6	Firmicutes
1prt	A	B	P04977	P04978	bordetella_pertussis	584.3	1	0	0							26614	1	2	N	4	Proteobacteria_B
1prt	A	C	P04977	P04979	bordetella_pertussis	822.8	-1	0	0
1prt	A	D	P04977	P0A3R5	bordetella_pertussis	1330.7	-1	0	0							26614	1	3	N	4	Proteobacteria_B
1prt	A	F	P04977	P04981	bordetella_pertussis	1364.1	1	0	0							26614	1	4	N	4	Proteobacteria_B
1prt	B	C	P04978	P04979	bordetella_pertussis	40.6	-1	0	0
1prt	B	D	P04978	P0A3R5	bordetella_pertussis	2588.6	0	0	0							26614	2	3	N	4	Proteobacteria_B
1prt	B	F	P04978	P04981	bordetella_pertussis	2008.7	1	0	0							26614	2	4	N	4	Proteobacteria_B
1prt	C	D	P04979	P0A3R5	bordetella_pertussis	2662.9	0	0	0
1prt	C	F	P04979	P04981	bordetella_pertussis	0.0	1	0	0
1prt	D	F	P0A3R5	P04981	bordetella_pertussis	1681.1	1	0	0							26614	3	4	N	4	Proteobacteria_B
1pxv	A	C	P0C1S6	Q9EYW6	staphylococcus_aureus	2378.4	0	0		450
1q16	A	C	P09152	P11350	escherichia_coli	1704.9	1	0	0	207	7.32	28.3	1.24	3	20	3239	1	4	C	4	Proteobacteria_G
1q16	B	C	P11349	P11350	escherichia_coli	5169.7	1	0	0	199	7.32	31.6	1.24	8	20	3239	2	4	C	4	Proteobacteria_G
1qdl	A	B	Q06128	Q06129	sulfolobus_solfataricus	2698.2	0	1	1							21865	5	6	C	8	Crenarchaeota
1qs0	A	B	P09060	P09061	pseudomonas_putida	3713.3	1	1	0
1r27	A	B	P09152	P11349	escherichia_coli	9892.0	0	0		207	199	28.3	31.6	3	8	3239	1	2	N	4	Proteobacteria_G
1rbl	A	I	P00880	P04716	synechococcus_elongatus	3239.6	1	0	0							120824	1	2	C	2	Cyanobacteria
1rp3	B	A	O66683	O67268	aquifex_aeolicus	3940.0	0	0
1s5e	A	D	P01555	P01556	vibrio_cholerae	1100.3	-1	0	0							11574	1	2	N	2	Proteobacteria_G
1s5l	A	H	P0A444	Q8DJ43	thermosynechococcus_elongatus	0.0	1	0	0
1s5l	A	I	P0A444	Q8DJZ6	thermosynechococcus_elongatus	1652.9	1	0	0
1s5l	A	J	P0A444	P59087	thermosynechococcus_elongatus	437.9	1	0	0
1s5l	A	K	P0A444	Q9F1K9	thermosynechococcus_elongatus	537.3	1	0	0
1s5l	A	L	P0A444	Q8DIN8	thermosynechococcus_elongatus	535.6	1	0	0
1s5l	A	M	P0A444	Q8DHA7	thermosynechococcus_elongatus	66.0	1	0	0
1s5l	A	T	P0A444	Q8DIQ0	thermosynechococcus_elongatus	813.7	1	0	0
1s5l	A	U	P0A444	Q9F1L5	thermosynechococcus_elongatus	232.5	1	0	0
1s5l	A	X	P0A444	Q9F1R6	thermosynechococcus_elongatus	0.0	1	0	0
1s5l	A	Z	P0A444	Q8DHJ2	thermosynechococcus_elongatus	509.1	1	0	0
1s5l	B	H	Q8DIQ1	Q8DJ43	thermosynechococcus_elongatus	2071.0	1	0	0
1s5l	B	I	Q8DIQ1	Q8DJZ6	thermosynechococcus_elongatus	0.0	1	0	0
1s5l	B	K	Q8DIQ1	Q9F1K9	thermosynechococcus_elongatus	0.0	1	0	0
1s5l	B	U	Q8DIQ1	Q9F1L5	thermosynechococcus_elongatus	865.2	1	0	0
1s5l	B	X	Q8DIQ1	Q9F1R6	thermosynechococcus_elongatus	0.0	1	0	0
1s5l	C	H	Q8DIF8	Q8DJ43	thermosynechococcus_elongatus	0.1	1	0	0
1s5l	C	I	Q8DIF8	Q8DJZ6	thermosynechococcus_elongatus	678.7	1	0	0
1s5l	C	K	Q8DIF8	Q9F1K9	thermosynechococcus_elongatus	1429.8	1	0	0
1s5l	C	L	Q8DIF8	Q8DIN8	thermosynechococcus_elongatus	0.1	1	0	0
1s5l	C	T	Q8DIF8	Q8DIQ0	thermosynechococcus_elongatus	0.1	1	0	0
1s5l	C	U	Q8DIF8	Q9F1L5	thermosynechococcus_elongatus	979.4	1	0	0
1s5l	C	X	Q8DIF8	Q9F1R6	thermosynechococcus_elongatus	0.0	1	0	0
1s5l	D	H	Q8CM25	Q8DJ43	thermosynechococcus_elongatus	454.0	1	0	0	1078
1s5l	D	I	Q8CM25	Q8DJZ6	thermosynechococcus_elongatus	66.7	1	0	0	1078
1s5l	D	K	Q8CM25	Q9F1K9	thermosynechococcus_elongatus	0.1	1	0	0	1078
1s5l	D	L	Q8CM25	Q8DIN8	thermosynechococcus_elongatus	908.9	1	0	0	1078
1s5l	D	M	Q8CM25	Q8DHA7	thermosynechococcus_elongatus	338.4	1	0	0	1078
1s5l	D	T	Q8CM25	Q8DIQ0	thermosynechococcus_elongatus	448.4	1	0	0	1078
1s5l	D	U	Q8CM25	Q9F1L5	thermosynechococcus_elongatus	393.6	1	0	0	1078
1s5l	D	X	Q8CM25	Q9F1R6	thermosynechococcus_elongatus	1138.4	1	0	0	1078
1s5l	D	Z	Q8CM25	Q8DHJ2	thermosynechococcus_elongatus	0.1	1	0	0	1078
1s5l	E	H	Q8DIP0	Q8DJ43	thermosynechococcus_elongatus	187.2	1	0	0
1s5l	E	I	Q8DIP0	Q8DJZ6	thermosynechococcus_elongatus	0.1	1	0	0
1s5l	E	K	Q8DIP0	Q9F1K9	thermosynechococcus_elongatus	0.1	1	0	0
1s5l	E	T	Q8DIP0	Q8DIQ0	thermosynechococcus_elongatus	0.1	1	0	0
1s5l	E	U	Q8DIP0	Q9F1L5	thermosynechococcus_elongatus	0.0	-1	0	0
1s5l	E	X	Q8DIP0	Q9F1R6	thermosynechococcus_elongatus	0.6	1	0	0
1s5l	F	H	Q8DIN9	Q8DJ43	thermosynechococcus_elongatus	0.0	-1	0	0
1s5l	F	I	Q8DIN9	Q8DJZ6	thermosynechococcus_elongatus	0.0	-1	0	0
1s5l	F	K	Q8DIN9	Q9F1K9	thermosynechococcus_elongatus	0.0	1	0	0
1s5l	F	T	Q8DIN9	Q8DIQ0	thermosynechococcus_elongatus	0.0	1	0	0
1s5l	F	U	Q8DIN9	Q9F1L5	thermosynechococcus_elongatus	0.0	-1	0	0
1s5l	F	X	Q8DIN9	Q9F1R6	thermosynechococcus_elongatus	71.7	1	0	0
1s5l	H	I	Q8DJ43	Q8DJZ6	thermosynechococcus_elongatus	0.0	1	0	0
1s5l	H	K	Q8DJ43	Q9F1K9	thermosynechococcus_elongatus	0.0	1	0	0
1s5l	H	U	Q8DJ43	Q9F1L5	thermosynechococcus_elongatus	0.0	-1	0	0
1s5l	H	X	Q8DJ43	Q9F1R6	thermosynechococcus_elongatus	599.9	1	0	0
1s5l	I	K	Q8DJZ6	Q9F1K9	thermosynechococcus_elongatus	0.1	1	0	0
1s5l	I	U	Q8DJZ6	Q9F1L5	thermosynechococcus_elongatus	0.0	-1	0	0
1s5l	I	X	Q8DJZ6	Q9F1R6	thermosynechococcus_elongatus	0.0	1	0	0
1s5l	J	B	P59087	Q8DIQ1	thermosynechococcus_elongatus	0.0	-1	0	0
1s5l	J	C	P59087	Q8DIF8	thermosynechococcus_elongatus	240.5	-1	0	0
1s5l	J	D	P59087	Q8CM25	thermosynechococcus_elongatus	18.9	-1	0	0		1078
1s5l	J	E	P59087	Q8DIP0	thermosynechococcus_elongatus	435.6	-1	0	0
1s5l	J	F	P59087	Q8DIN9	thermosynechococcus_elongatus	578.5	-1	0	0
1s5l	J	H	P59087	Q8DJ43	thermosynechococcus_elongatus	0.0	-1	0	0
1s5l	J	I	P59087	Q8DJZ6	thermosynechococcus_elongatus	0.1	-1	0	0
1s5l	J	K	P59087	Q9F1K9	thermosynechococcus_elongatus	298.4	1	0	0
1s5l	J	L	P59087	Q8DIN8	thermosynechococcus_elongatus	0.1	-1	0	0
1s5l	J	M	P59087	Q8DHA7	thermosynechococcus_elongatus	0.1	-1	0	0
1s5l	J	T	P59087	Q8DIQ0	thermosynechococcus_elongatus	0.1	-1	0	0
1s5l	J	U	P59087	Q9F1L5	thermosynechococcus_elongatus	0.0	-1	0	0
1s5l	J	X	P59087	Q9F1R6	thermosynechococcus_elongatus	0.0	1	0	0
1s5l	J	Z	P59087	Q8DHJ2	thermosynechococcus_elongatus	0.1	1	0	0
1s5l	K	U	Q9F1K9	Q9F1L5	thermosynechococcus_elongatus	0.0	-1	0	0
1s5l	K	X	Q9F1K9	Q9F1R6	thermosynechococcus_elongatus	0.0	-1	0	0
1s5l	L	B	Q8DIN8	Q8DIQ1	thermosynechococcus_elongatus	789.4	-1	0	0
1s5l	E	L	Q8DIP0	Q8DIN8	thermosynechococcus_elongatus	0.1	1	1	0							1306130	1	3	C	3	Cyanobacteria
1s5l	F	L	Q8DIN9	Q8DIN8	thermosynechococcus_elongatus	0.0	1	0	0							1306130	2	3	C	3	Cyanobacteria
1s5l	L	H	Q8DIN8	Q8DJ43	thermosynechococcus_elongatus	0.0	-1	0	0
1s5l	L	I	Q8DIN8	Q8DJZ6	thermosynechococcus_elongatus	0.1	-1	0	0
1s5l	L	K	Q8DIN8	Q9F1K9	thermosynechococcus_elongatus	0.1	1	0	0
1s5l	L	T	Q8DIN8	Q8DIQ0	thermosynechococcus_elongatus	1263.5	1	0	0
1s5l	L	U	Q8DIN8	Q9F1L5	thermosynechococcus_elongatus	0.0	-1	0	0
1s5l	L	X	Q8DIN8	Q9F1R6	thermosynechococcus_elongatus	0.0	1	0	0
1s5l	M	B	Q8DHA7	Q8DIQ1	thermosynechococcus_elongatus	349.2	-1	0	0
1s5l	M	C	Q8DHA7	Q8DIF8	thermosynechococcus_elongatus	0.1	-1	0	0
1s5l	M	E	Q8DHA7	Q8DIP0	thermosynechococcus_elongatus	0.1	-1	0	0
1s5l	M	F	Q8DHA7	Q8DIN9	thermosynechococcus_elongatus	0.0	-1	0	0
1s5l	M	H	Q8DHA7	Q8DJ43	thermosynechococcus_elongatus	0.0	-1	0	0
1s5l	M	I	Q8DHA7	Q8DJZ6	thermosynechococcus_elongatus	0.1	-1	0	0
1s5l	M	K	Q8DHA7	Q9F1K9	thermosynechococcus_elongatus	0.1	1	0	0
1s5l	M	L	Q8DHA7	Q8DIN8	thermosynechococcus_elongatus	1578.9	-1	0	0
1s5l	M	T	Q8DHA7	Q8DIQ0	thermosynechococcus_elongatus	439.5	-1	0	0
1s5l	M	U	Q8DHA7	Q9F1L5	thermosynechococcus_elongatus	0.0	-1	0	0
1s5l	M	X	Q8DHA7	Q9F1R6	thermosynechococcus_elongatus	0.0	1	0	0
1s5l	M	Z	Q8DHA7	Q8DHJ2	thermosynechococcus_elongatus	0.1	1	0	0
1s5l	O	A	P0A431	P0A444	thermosynechococcus_elongatus	1374.1	-1	0	0
1s5l	O	B	P0A431	Q8DIQ1	thermosynechococcus_elongatus	1452.2	-1	0	0
1s5l	O	C	P0A431	Q8DIF8	thermosynechococcus_elongatus	2540.5	-1	0	0
1s5l	O	D	P0A431	Q8CM25	thermosynechococcus_elongatus	1415.7	-1	0	0		1078
1s5l	O	E	P0A431	Q8DIP0	thermosynechococcus_elongatus	0.1	1	0	0
1s5l	O	F	P0A431	Q8DIN9	thermosynechococcus_elongatus	0.0	1	0	0
1s5l	O	H	P0A431	Q8DJ43	thermosynechococcus_elongatus	0.0	1	0	0
1s5l	O	I	P0A431	Q8DJZ6	thermosynechococcus_elongatus	0.1	1	0	0
1s5l	O	J	P0A431	P59087	thermosynechococcus_elongatus	0.1	1	0	0
1s5l	O	K	P0A431	Q9F1K9	thermosynechococcus_elongatus	0.1	1	0	0
1s5l	O	L	P0A431	Q8DIN8	thermosynechococcus_elongatus	0.1	1	0	0
1s5l	O	M	P0A431	Q8DHA7	thermosynechococcus_elongatus	0.1	1	0	0
1s5l	O	T	P0A431	Q8DIQ0	thermosynechococcus_elongatus	0.1	1	0	0
1s5l	O	U	P0A431	Q9F1L5	thermosynechococcus_elongatus	1313.8	1	0	0
1s5l	O	X	P0A431	Q9F1R6	thermosynechococcus_elongatus	0.0	1	0	0
1s5l	O	Z	P0A431	Q8DHJ2	thermosynechococcus_elongatus	0.1	1	0	0
1s5l	B	T	Q8DIQ1	Q8DIQ0	thermosynechococcus_elongatus	0.0	1	0	0							1306127	1	2	N	2	Cyanobacteria
1s5l	T	H	Q8DIQ0	Q8DJ43	thermosynechococcus_elongatus	0.0	-1	0	0
1s5l	T	I	Q8DIQ0	Q8DJZ6	thermosynechococcus_elongatus	0.1	-1	0	0
1s5l	T	K	Q8DIQ0	Q9F1K9	thermosynechococcus_elongatus	0.1	1	0	0
1s5l	T	U	Q8DIQ0	Q9F1L5	thermosynechococcus_elongatus	0.0	-1	0	0
1s5l	T	X	Q8DIQ0	Q9F1R6	thermosynechococcus_elongatus	0.0	1	0	0
1s5l	U	X	Q9F1L5	Q9F1R6	thermosynechococcus_elongatus	0.0	1	0	0
1s5l	V	H	P0A386	Q8DJ43	thermosynechococcus_elongatus	0.0	1	0	0
1s5l	V	I	P0A386	Q8DJZ6	thermosynechococcus_elongatus	0.1	1	0	0
1s5l	V	J	P0A386	P59087	thermosynechococcus_elongatus	377.3	1	0	0
1s5l	V	K	P0A386	Q9F1K9	thermosynechococcus_elongatus	0.1	1	0	0
1s5l	V	L	P0A386	Q8DIN8	thermosynechococcus_elongatus	0.1	1	0	0
1s5l	V	M	P0A386	Q8DHA7	thermosynechococcus_elongatus	0.1	1	0	0
1s5l	V	O	P0A386	P0A431	thermosynechococcus_elongatus	0.1	-1	0	0
1s5l	V	T	P0A386	Q8DIQ0	thermosynechococcus_elongatus	0.1	1	0	0
1s5l	V	U	P0A386	Q9F1L5	thermosynechococcus_elongatus	1304.9	-1	0	0
1s5l	V	X	P0A386	Q9F1R6	thermosynechococcus_elongatus	0.0	1	0	0
1s5l	V	Z	P0A386	Q8DHJ2	thermosynechococcus_elongatus	0.1	1	0	0
1s5l	Z	B	Q8DHJ2	Q8DIQ1	thermosynechococcus_elongatus	0.0	-1	0	0
1s5l	Z	C	Q8DHJ2	Q8DIF8	thermosynechococcus_elongatus	628.9	-1	0	0
1s5l	Z	E	Q8DHJ2	Q8DIP0	thermosynechococcus_elongatus	0.1	-1	0	0
1s5l	Z	F	Q8DHJ2	Q8DIN9	thermosynechococcus_elongatus	0.0	-1	0	0
1s5l	Z	H	Q8DHJ2	Q8DJ43	thermosynechococcus_elongatus	0.0	-1	0	0
1s5l	Z	I	Q8DHJ2	Q8DJZ6	thermosynechococcus_elongatus	0.1	-1	0	0
1s5l	Z	K	Q8DHJ2	Q9F1K9	thermosynechococcus_elongatus	439.5	-1	0	0
1s5l	Z	L	Q8DHJ2	Q8DIN8	thermosynechococcus_elongatus	0.1	-1	0	0
1s5l	Z	T	Q8DHJ2	Q8DIQ0	thermosynechococcus_elongatus	0.1	-1	0	0
1s5l	Z	U	Q8DHJ2	Q9F1L5	thermosynechococcus_elongatus	0.0	-1	0	0
1s5l	Z	X	Q8DHJ2	Q9F1R6	thermosynechococcus_elongatus	0.0	-1	0	0
1smy	C	A	Q8RQE9	Q9Z9H6	thermus_thermophilus	4058.9	1	0	0
1smy	D	A	Q8RQE8	Q9Z9H6	thermus_thermophilus	2258.1	1	0	0
1smy	E	A	Q8RQE7	Q9Z9H6	thermus_thermophilus	0.1	1	0	0
1smy	F	A	4239959	Q9Z9H6	thermus_thermophilus	0.2	1	0	0
1smy	F	C	4239959	Q8RQE9	thermus_thermophilus	3278.4	-1	0	0
1smy	F	D	4239959	Q8RQE8	thermus_thermophilus	8240.9	-1	0	0
1smy	F	E	4239959	Q8RQE7	thermus_thermophilus	0.1	1	0	0
1sr4	A	B	O06522	O06523	haemophilus_ducreyi	2783.0	1	0	0
1sr4	A	C	O06522	O06524	haemophilus_ducreyi	3138.1	0	0	1
1sr4	B	C	O06523	O06524	haemophilus_ducreyi	2970.7	-1	0	0
1svd	A	M	O85040	P45686	halothiobacillus_neapolitanus	2981.8	0	0								629562	1	2	C	8	Proteobacteria_G
1svx	A	B	37576201	P0AEX9	escherichia_coli	1302.4	0	0			411		1392		652
1t0f	C	A	P05846	P13988	escherichia_coli	2576.7	0	0
1t3q	A	B	P72223	P72224	pseudomonas_putida	4089.2	-1	1	0
1t3q	C	A	P72222	P72223	pseudomonas_putida	2241.8	-1	1	0
1t3q	C	B	P72222	P72224	pseudomonas_putida	2166.9	-1	0	0
1tfk	B	A	P11899	P17998	escherichia_coli	1870.4	0	0
1ttw	B	A	28373010	Q7BTX0	yersinia_pestis	1329.7	-1	0	0
1tyg	A	B	O31618	O31617	bacillus_subtilis	2456.0	1	0	0	1181	258					1171369	3	4	C	7	Firmicutes
1u0s	A	Y	Q56310	Q56312	thermotoga_maritima	1515.3	0	1								342	2	4	N	8	Thermotogae
1ub4	C	A	P0AE72	P0AE70	escherichia_coli	2841.6	1	0	0	0.494	2.57	0.494	2.57			3534	1	2	C	3	Proteobacteria_G
1ujw	B	A	P00646	P06129	escherichia_coli	2538.4	0	0			25.1		25.1		2295
1uli	A	B	Q53122	Q53123	rhodococcus_sp.	3606.5	0	0	0							212100	2	3	C	5	Actinobacteria
1um9	A	B	Q5SLR4	Q5SLR3	thermus_thermophilus	3645.0	-1	1	0							116653	1	2	C	3	DeinococcusThermus
1unn	A	C	P0A988	Q47155	escherichia_coli	2474.5	1	0	0	128	0.119	131	0.119	1764	47
1w36	C	B	P07648	P08394	escherichia_coli	16047.0	0	0	1	2.425	1.05	2.32	1.05	118	93
1w36	B	D	P08394	P04993	escherichia_coli	133.9	1	1	0	1.05	4.85	1.05	4.85	93	113	3543	2	3	C	3	Proteobacteria_G
1w36	D	C	P04993	P07648	escherichia_coli	2346.8	-1	0	0	4.85	2.425	4.85	2.32	113	118
1w5c	A	B	P0A444	Q8DIQ1	thermosynechococcus_elongatus	870.2	1	0	0
1w5c	A	C	P0A444	Q8DIF8	thermosynechococcus_elongatus	3861.2	1	0	0
1w5c	A	D	P0A444	Q8CM25	thermosynechococcus_elongatus	9158.1	0	0	1		1078
1w5c	A	E	P0A444	Q8DIP0	thermosynechococcus_elongatus	803.9	1	0	0
1w5c	A	F	P0A444	Q8DIN9	thermosynechococcus_elongatus	622.2	1	0	0
1w5c	C	B	Q8DIF8	Q8DIQ1	thermosynechococcus_elongatus	0.0	-1	0	0
1w5c	C	E	Q8DIF8	Q8DIP0	thermosynechococcus_elongatus	0.0	1	0	0
1w5c	C	F	Q8DIF8	Q8DIN9	thermosynechococcus_elongatus	0.0	1	0	0
1w5c	D	B	Q8CM25	Q8DIQ1	thermosynechococcus_elongatus	4690.5	1	0	0	1078
1w5c	D	C	Q8CM25	Q8DIF8	thermosynechococcus_elongatus	483.2	1	0	0	1078						1306155	1	2	C	2	Cyanobacteria
1w5c	D	E	Q8CM25	Q8DIP0	thermosynechococcus_elongatus	2034.3	1	0	0	1078
1w5c	D	F	Q8CM25	Q8DIN9	thermosynechococcus_elongatus	771.3	1	0	0	1078
1w5c	E	B	Q8DIP0	Q8DIQ1	thermosynechococcus_elongatus	0.1	-1	1	0
1w5c	F	B	Q8DIN9	Q8DIQ1	thermosynechococcus_elongatus	0.0	-1	0	0
1w5c	E	F	Q8DIP0	Q8DIN9	thermosynechococcus_elongatus	1387.1	1	0	0							1306130	1	2	C	3	Cyanobacteria
1w5c	T	A	P0A386	P0A444	thermosynechococcus_elongatus	878.5	-1	0	0
1w5c	T	B	P0A386	Q8DIQ1	thermosynechococcus_elongatus	0.1	-1	0	0
1w5c	T	C	P0A386	Q8DIF8	thermosynechococcus_elongatus	1463.4	-1	0	0
1w5c	T	D	P0A386	Q8CM25	thermosynechococcus_elongatus	226.5	-1	0	0		1078
1w5c	T	E	P0A386	Q8DIP0	thermosynechococcus_elongatus	380.8	-1	0	0
1w5c	T	F	P0A386	Q8DIN9	thermosynechococcus_elongatus	107.9	-1	0	0
1wdw	B	A	Q8U093	Q8U094	pyrococcus_furiosus	3207.6	1	1	0							54445	6	7	C	7	Euryarchaeota
1wmi	B	A	O73967	O73966	pyrococcus_horikoshii	4022.1	0	0	1							6551	1	2	N	3	Euryarchaeota
1wyt	A	B	Q5SKW8	Q5SKW7	thermus_thermophilus	16583.0	0	1	1							116722	7	8	C	8	DeinococcusThermus
1wyv	A	B	55771907	55771908	thermus_thermophilus	17210.1	0	1	1
1x75	A	C	P0AES4	P62554	escherichia_coli	684.0	0	0	0	330	589	330		5219
1xkp	A	B	3822072	P61380	yersinia_pestis	1866.6	1	0	0
1xkp	A	C	3822072	Q56973	yersinia_pestis	3324.3	0	0	1
1xkp	B	C	P61380	Q56973	yersinia_pestis	2308.5	-1	0	0
1xl3	A	C	3822072	P69968	yersinia_pestis	2121.3	0	1
1xme	C	A	P82543	Q56408	thermus_thermophilus	2132.4	-1	0	0
1xme	C	B	P82543	P98052	thermus_thermophilus	1870.8	-1	0	0
1xou	B	A	O52124	Q47184	escherichia_coli	4973.5	0	0
1xrs	A	B	E3PRJ5	E3PRJ4	clostridium_sticklandii	1937.9	1	1	0							754899	5	6	C	6	Firmicutes
1xxi	A	E	P28630	P28631	escherichia_coli	1662.6	-1	0	0	1.3	11.3	1.3	11.3	140	218
1xxi	B	A	P06710	P28630	escherichia_coli	3193.5	0	0	0	33.15	1.3	17.0	1.3		140
1xxi	B	E	P06710	P28631	escherichia_coli	3819.3	1	0	0	33.15	11.3	17.0	11.3		218
1y56	A	B	O59088	O59089	pyrococcus_horikoshii	3864.8	0	1	1							6760	1	2	N	2	Euryarchaeota
1yfn	E	A	P0AFX8	P0AFZ3	escherichia_coli	1718.3	0	0	1	29.9	163.5	8.74	222	1136	2957
1ykn	A	B	P00436	P00437	pseudomonas_putida	7347.3	0	0	1
1z3e	A	B	O31602	P20429	bacillus_subtilis	1383.9	0	0		52.3	1406
1z5y	E	D	P0AA86	P36655	escherichia_coli	1379.2	0	1		3.35	3.52	1.69	1.08	73
1z7m	A	E	Q02147	Q02129	lactococcus_lactis	2112.9	0	0	0							16383	1	2	C	3	Firmicutes
1zav	A	U	P29394	P29396	thermotoga_maritima	1415.0	-1	0	0							286	1	2	C	2	Thermotogae
1ze3	D	C	P30130	P31697	escherichia_coli	2210.0	-1	0	0	0.99	5.65	0.99	5.65	17	149
1ze3	D	H	P30130	P08191	escherichia_coli	431.1	-1	0	0	0.99	0.876	0.99	0.876	17	29	3832	1	4	C	4	Proteobacteria_G
1zo1	I	W	P0A705	P69222	escherichia_coli	662.2	0	0		380	637	380	1302	13806	30461
1zq1	A	C	Q9V0T9	Q9V0U0	pyrococcus_abyssi	4774.0	1	0	0							1058	3	4	C	6	Euryarchaeota
1zrt	C	D	P0CY47	P0CY49	rhodobacter_capsulatus	3283.2	0	1	1
1zrt	C	E	P0CY47	P0CY48	rhodobacter_capsulatus	2406.4	1	0	0
1zrt	E	D	P0CY48	P0CY49	rhodobacter_capsulatus	1081.6	-1	0	0
1zt2	A	B	Q97Z83	Q9UWW1	sulfolobus_solfataricus	1818.5	0	0
1zud	1	2	P30138	O32583	escherichia_coli	2201.8	1	0	0	29.5	69.3	29.5	69.3	5	3	3774	3	4	C	6	Proteobacteria_G
1zvv	J	A	O06976	P25144	bacillus_subtilis	1356.9	0	0		268	221
1zyr	A	F	Q5SHR6	Q5SKW1	thermus_thermophilus	0.0	-1	0	0
1zyr	F	C	Q5SKW1	Q8RQE9	thermus_thermophilus	3381.0	-1	0	0
1zyr	F	D	Q5SKW1	Q8RQE8	thermus_thermophilus	8339.7	-1	0	0
1zyr	F	E	Q5SKW1	Q8RQE7	thermus_thermophilus	0.0	1	0	0
2a68	E	A	20160394	Q5SHR6	thermus_thermophilus	0.0	1	0	0
2a68	E	C	20160394	Q8RQE9	thermus_thermophilus	302.9	-1	0	0
2a68	E	D	20160394	Q8RQE8	thermus_thermophilus	4423.3	-1	0	0
2a68	E	F	20160394	46198472	thermus_thermophilus	0.0	-1	0	0
2a68	F	A	46198472	Q5SHR6	thermus_thermophilus	0.0	1	0	0
2a68	F	C	46198472	Q8RQE9	thermus_thermophilus	2961.2	-1	0	0
2a68	F	D	46198472	Q8RQE8	thermus_thermophilus	7500.1	-1	0	0
2a6q	A	E	P69346	P69348	escherichia_coli	3135.1	0	1	1	21.0	0.01	21.0	0.01	990		3381	1	2	C	2	Proteobacteria_G
2aho	B	A	Q97Z79	Q980A5	sulfolobus_solfataricus	1805.9	0	0
2avu	A	E	P0A8S9	P0ABY7	escherichia_coli	2354.0	1	0	0	6.74	0.745	6.74	0.745	317	230	3359	1	2	C	2	Proteobacteria_G
2b1x	B	A	Q7BSK6	Q9X3R9	rhodococcus_sp.	3649.1	0	0	0
2b3t	B	A	P0A7I0	P0ACC1	escherichia_coli	3576.2	0	1		62.0	2.4545	32.0	0.349	1059	188	3237	2	3	C	6	Proteobacteria_G
2ba0	A	D	O29758	O29757	archaeoglobus_fulgidus	3442.5	0	0	1							4791	9	10	C	11	Euryarchaeota
2ba0	A	G	O29758	O29756	archaeoglobus_fulgidus	941.3	1	0	0							4791	9	11	C	11	Euryarchaeota
2ba1	D	A	O29757	O30033	archaeoglobus_fulgidus	2172.6	1	1	0
2ba1	G	A	O29756	O30033	archaeoglobus_fulgidus	1314.0	1	0	0
2bh1	X	A	P37093	P45782	vibrio_cholerae	1852.2	0	0								11829	1	8	C	10	Proteobacteria_G
2bky	A	X	P60849	Q97ZF4	sulfolobus_solfataricus	1425.8	1	0	0
2blf	A	B	Q9LA16	Q9LA15	starkeya_novella	2730.4	0	0								711710	1	2	N	2	Proteobacteria_A
2br2	B	A	Q9UXC2	Q9UXC0	sulfolobus_solfataricus	3621.0	0	0	1							21836	4	5	C	10	Crenarchaeota
2bsq	E	A	Q5F881	Q5F882	neisseria_gonorrhoeae	2688.9	1	0	0							32296	1	2	C	2	Proteobacteria_B
2ch4	A	W	Q56310	Q56311	thermotoga_maritima	2356.2	0	0
2co6	B	A	Q8ZRK3	Q8ZRK4	salmonella_typhimurium	3020.9	0	0			9.67
2czv	C	A	O59150	O59543	pyrococcus_horikoshii	2021.1	0	0	0
2d0o	A	B	3115376	3115377	klebsiella_oxytoca	1698.3	1	0	0
2d1p	A	B	P45532	P45531	escherichia_coli	1515.7	1	0	0	29.8	17.0	29.8	17.0	365		3647	2	3	C	4	Proteobacteria_G
2d1p	A	C	P45532	P45530	escherichia_coli	1427.0	1	0	0	29.8	50.25	29.8	16.0	365		3647	2	4	C	4	Proteobacteria_G
2d1p	B	C	P45531	P45530	escherichia_coli	1434.7	1	0	0	17.0	50.25	17.0	16.0			3647	3	4	C	4	Proteobacteria_G
2d3o	1	R	Q9RT21	Q9RXK0	deinococcus_radiodurans	759.4	0	0	1
2d3o	1	S	Q9RT21	Q9RXJ1	deinococcus_radiodurans	311.6	1	0	0
2d3o	1	W	Q9RT21	Q9RXJ4	deinococcus_radiodurans	359.6	1	0	0
2d3o	R	S	Q9RXK0	Q9RXJ1	deinococcus_radiodurans	0.0	1	0	0							8860	5	14	C	14	DeinococcusThermus
2d3o	W	S	Q9RXJ4	Q9RXJ1	deinococcus_radiodurans	0.0	1	0	0							8860	11	14	C	14	DeinococcusThermus
2d3o	R	W	Q9RXK0	Q9RXJ4	deinococcus_radiodurans	726.4	1	0	0							8860	5	11	C	14	DeinococcusThermus
2df4	A	B	P63488	P64201	staphylococcus_aureus	2799.5	1	0	0	1073	1303					23615	2	3	C	3	Firmicutes
2df4	C	A	P68807	P63488	staphylococcus_aureus	5134.6	0	0	1	1722	1073					23615	1	2	C	3	Firmicutes
2df4	C	B	P68807	P64201	staphylococcus_aureus	3603.3	1	0	0	1722	1303					23615	1	3	C	3	Firmicutes
2dfx	I	E	P13476	P18000	escherichia_coli	2595.9	0	0
2ejf	A	C	O57883	O59021	pyrococcus_horikoshii	1609.2	0	0
2eq7	C	A	Q5SLK5	Q5SLK6	thermus_thermophilus	1028.6	-1	1	0							116667	2	3	N	3	DeinococcusThermus
2eq8	A	C	Q5SLR0	Q5SLV9	thermus_thermophilus	916.6	1	1	0
2eq9	C	A	Q5SLR1	Q5SLR0	thermus_thermophilus	877.4	-1	1	0							116654	1	2	N	2	DeinococcusThermus
2ey4	C	A	18893970	Q7LWY0	pyrococcus_furiosus	1688.4	-1	0	0		46.4
2ey4	C	E	18893970	Q8U1R4	pyrococcus_furiosus	0.0	-1	0	0
2f2a	B	A	P64201	Q9RF07	staphylococcus_aureus	2777.5	-1	0	0	1303	1073
2f2a	C	A	P68807	Q9RF07	staphylococcus_aureus	4989.0	0	0	1	1722	1073
2f6a	A	E	Q53654	Q805R9	staphylococcus_aureus	945.1	-1	0	0
2f9i	B	A	49242071	49244968	staphylococcus_aureus	4630.3	0	1	1
2f9y	A	B	4902926	P0A9Q5	escherichia_coli	4157.2	0	1	1		299		299		8774
2f9z	A	C	Q9X006	Q9X005	thermotoga_maritima	1657.2	0	0								380	2	3	N	7	Thermotogae
2fep	S	A	P08877	P25144	bacillus_subtilis	1302.0	-1	0	0	8090	221
2fjb	A	B	2648886	2648887	archaeoglobus_fulgidus	8810.6	0	0	1
2fm8	A	C	P0A1N0	P0CL52	salmonella_typhimurium	2771.5	0	0	1	676	256
2fr8	C	A	P0C188	Q2RSB2	rhodospirillum_rubrum	1419.0	-1	1	0
2fug	1	3	Q56222	Q56223	thermus_thermophilus	3032.6	1	0	0							116617	6	7	C	17	DeinococcusThermus
2fug	1	9	Q56222	Q56224	thermus_thermophilus	0.1	1	1	0							116617	6	9	C	17	DeinococcusThermus
2fug	2	1	Q56221	Q56222	thermus_thermophilus	5186.2	0	1	1							116617	5	6	N	17	DeinococcusThermus
2fug	2	3	Q56221	Q56223	thermus_thermophilus	1146.4	1	0	0							116617	5	7	N	17	DeinococcusThermus
2fug	2	9	Q56221	Q56224	thermus_thermophilus	0.1	1	0	0							116617	5	9	C	17	DeinococcusThermus
2fug	3	9	Q56223	Q56224	thermus_thermophilus	1295.6	1	0	0							116617	7	9	C	17	DeinococcusThermus
2fug	4	1	Q56220	Q56222	thermus_thermophilus	0.2	-1	0	0							116617	4	6	N	17	DeinococcusThermus
2fug	4	2	Q56220	Q56221	thermus_thermophilus	0.1	-1	0	0							116617	4	5	N	17	DeinococcusThermus
2fug	4	3	Q56220	Q56223	thermus_thermophilus	1949.3	-1	0	0							116617	4	7	N	17	DeinococcusThermus
2fug	4	9	Q56220	Q56224	thermus_thermophilus	2131.8	1	0	0							116617	4	9	N	17	DeinococcusThermus
2fug	5	1	Q56219	Q56222	thermus_thermophilus	0.0	-1	0	0							116617	3	6	C	17	DeinococcusThermus
2fug	5	2	Q56219	Q56221	thermus_thermophilus	0.0	-1	1	0							116617	3	5	C	17	DeinococcusThermus
2fug	5	3	Q56219	Q56223	thermus_thermophilus	2055.1	-1	0	0							116617	3	7	C	17	DeinococcusThermus
2fug	5	4	Q56219	Q56220	thermus_thermophilus	5518.5	0	0	1							116617	3	4	C	17	DeinococcusThermus
2fug	5	9	Q56219	Q56224	thermus_thermophilus	1237.8	1	0	0							116617	3	9	C	17	DeinococcusThermus
2fug	6	1	Q56218	Q56222	thermus_thermophilus	0.0	-1	0	0							116617	2	6	C	17	DeinococcusThermus
2fug	6	2	Q56218	Q56221	thermus_thermophilus	0.0	-1	0	0							116617	2	5	C	17	DeinococcusThermus
2fug	6	3	Q56218	Q56223	thermus_thermophilus	0.0	-1	0	0							116617	2	7	C	17	DeinococcusThermus
2fug	6	4	Q56218	Q56220	thermus_thermophilus	2238.9	-1	1	0							116617	2	4	N	17	DeinococcusThermus
2fug	6	5	Q56218	Q56219	thermus_thermophilus	691.0	-1	1	0							116617	2	3	N	17	DeinococcusThermus
2fug	6	9	Q56218	Q56224	thermus_thermophilus	2681.5	-1	1	0							116617	2	9	N	17	DeinococcusThermus
2fug	7	1	55771878	Q56222	thermus_thermophilus	251.7	-1	0	0
2fug	7	2	55771878	Q56221	thermus_thermophilus	1560.5	-1	0	0
2fug	7	3	55771878	Q56223	thermus_thermophilus	2131.2	-1	0	0
2fug	7	4	55771878	Q56220	thermus_thermophilus	621.0	-1	0	0
2fug	7	5	55771878	Q56219	thermus_thermophilus	0.0	-1	0	0
2fug	7	6	55771878	Q56218	thermus_thermophilus	0.0	-1	0	0
2fug	7	9	55771878	Q56224	thermus_thermophilus	1015.1	-1	0	0
2g38	B	A	41353702	41353703	mycobacterium_tuberculosis	3956.6	0	0
2gc4	A	D	P29894	P29899	paracoccus_denitrificans	9.5	1	0	0
2gc4	B	D	P22619	P29899	paracoccus_denitrificans	0.0	1	0	0
2gc4	C	A	P22364	P29894	paracoccus_denitrificans	631.8	-1	0	0
2gc4	C	B	P22364	P22619	paracoccus_denitrificans	998.9	-1	0	0
2gc4	C	D	P22364	P29899	paracoccus_denitrificans	872.0	1	0	0
2gc7	A	B	69934851	P22619	paracoccus_denitrificans	3297.9	0	0	1
2gc7	A	C	69934851	P22364	paracoccus_denitrificans	618.2	1	0	0
2gc7	A	D	69934851	P29899	paracoccus_denitrificans	10.4	1	0	0
2gnu	L	H	P0C0Y8	Q7B302	rhodobacter_sphaeroides	3177.4	1	0	0
2gnu	M	H	P0C0Y9	Q7B302	rhodobacter_sphaeroides	5694.3	1	0	0
2grx	C	A	P02929	P06971	escherichia_coli	2641.9	0	0		53.8	42.6	53.8	62.9	647	1208
2gsk	B	A	P02929	P06129	escherichia_coli	3011.7	0	0		53.8	25.1	53.8	25.1	647	2295
2gsm	A	B	P33517	Q03736	rhodobacter_sphaeroides	7916.1	0	1
2h9a	A	B	Q3ACS3	Q3ACS0	carboxydothermus_hydrogenoformans	4226.2	0	0								147722	2	5	N	12	Firmicutes
2hdi	B	A	P06716	P17315	escherichia_coli	1977.5	0	0			259		259		79
2hi7	B	A	P0A6M2	P0AEG4	escherichia_coli	1355.8	0	0		20.25	634.5	28.3	314	2221	11119
2hii	C	A	P57765	P57766	sulfolobus_solfataricus	1364.3	0	0	1
2hii	C	B	P57765	Q97Z84	sulfolobus_solfataricus	1189.0	1	0	0
2hqs	A	C	P0A855	P0A912	escherichia_coli	2396.2	0	0		449	1703	449	376	6049	64020	3150	1	2	C	3	Proteobacteria_G
2ht0	A	B	P0A6X7	Q14F22	escherichia_coli	4948.2	0	1		1149.5	720	2070	1227	11148	15238
2htm	A	E	Q5SKG7	Q72KL7	thermus_thermophilus	2122.2	1	1	0
2hvy	B	D	Q8U029	Q8U160	pyrococcus_furiosus	0.0	1	0	0		1299
2hy5	A	B	O87896	O87897	allochromatium_vinosum	1638.2	1	0	0							663529	1	2	C	3	Proteobacteria_G
2hy5	A	C	O87896	O87898	allochromatium_vinosum	1584.9	1	0	0							663529	1	3	C	3	Proteobacteria_G
2hy5	B	C	O87897	O87898	allochromatium_vinosum	1564.1	1	0	0							663529	2	3	C	3	Proteobacteria_G
2i2x	B	A	Q46EH4	Q46EH3	methanosarcina_barkeri	3811.1	-1	0	0							137946	1	2	N	2	Euryarchaeota
2io4	A	B	P57766	Q97Z84	sulfolobus_solfataricus	1395.1	0	0
2ivf	A	B	Q5P5I0	Q5P5I1	aromatoleum_aromaticum	8607.5	0	0	1							119408	1	2	C	5	Proteobacteria_B
2ivf	A	C	Q5P5I0	Q5P5I2	aromatoleum_aromaticum	0.0	1	0	0							119408	1	3	C	5	Proteobacteria_B
2ivf	B	C	Q5P5I1	Q5P5I2	aromatoleum_aromaticum	1994.4	1	0	0							119408	2	3	N	5	Proteobacteria_B
2izo	B	A	Q97Z84	Q980U8	sulfolobus_solfataricus	0.1	-1	0	0
2izo	C	A	P57766	Q980U8	sulfolobus_solfataricus	1765.7	0	0	1
2j2z	B	A	P07111	Q7ATU9	escherichia_coli	3895.8	0	0	1
2j7a	C	A	Q72EF4	Q72EF3	desulfovibrio_vulgaris	3415.0	0	0	0	275	2675					28054	2	3	C	3	Proteobacteria_D
2je6	I	A	Q9UXC4	Q9UXC0	sulfolobus_solfataricus	565.8	-1	0	0							21836	3	5	C	10	Crenarchaeota
2je6	I	B	Q9UXC4	Q9UXC2	sulfolobus_solfataricus	2441.0	-1	0	0							21836	3	4	C	10	Crenarchaeota
2jj4	D	A	P0A3F4	Q6V1L5	synechococcus_elongatus	1346.4	-1	0	0
2nq2	A	C	Q57130	Q57399	haemophilus_influenzae	2491.4	0	0	0							1623	2	3	N	5	Proteobacteria_G
2ns1	B	A	P0AC55	P69681	escherichia_coli	1043.0	0	1	0	79.65	170	125	170	0.5	5	3094	1	2	C	2	Proteobacteria_G
2nu6	B	A	P0A836	P0AGF1	escherichia_coli	3608.1	0	1	1	1900.5	1563.5	1381	1559	5335	6091
2nu8	B	A	P0A836	P0AGF0	escherichia_coli	3675.5	0	1	1	1900.5	1563.5	1381	1559	5335	6091
2nv2	B	A	P37528	P37527	bacillus_subtilis	3093.6	0	0	1	460	1838					1171148	1	2	C	2	Firmicutes
2nxn	B	A	Q5SLP6	Q84BQ9	thermus_thermophilus	3303.6	0	0
2o8v	B	A	P0AA25	P17854	escherichia_coli	1651.1	-1	0	0	1237	139	1237	139		29
2o97	A	B	P0ACF0	P0ACF4	escherichia_coli	3632.2	0	0	1	7125	4349	2595	4652	86734	74002
2ogx	B	A	P84253	P84308	azotobacter_vinelandii	4468.5	0	0	1							548915	1	2	C	2	Proteobacteria_G
2onk	C	A	O30143	O30144	archaeoglobus_fulgidus	1723.0	1	0	0							4696	2	3	C	3	Euryarchaeota
2onk	E	A	O30142	O30144	archaeoglobus_fulgidus	0.0	1	0	0							4696	1	3	C	3	Euryarchaeota
2onk	E	C	O30142	O30143	archaeoglobus_fulgidus	1698.7	-1	0	0							4696	1	2	C	3	Euryarchaeota
2ox5	A	B	Q9LCU8	Q9LCU9	paracoccus_denitrificans	2395.5	0	1
2p58	A	B	O68692	O68691	yersinia_pestis	272.4	-1	0	0							44062	4	5	N	11	Proteobacteria_G
2p58	A	C	O68692	O68690	yersinia_pestis	1553.6	-1	0	0							44062	4	6	N	11	Proteobacteria_G
2p58	B	C	O68691	O68690	yersinia_pestis	2780.1	0	0	1							44062	5	6	C	11	Proteobacteria_G
2p5t	A	B	Q97QZ2	Q97QZ1	streptococcus_pneumoniae	3245.8	0	0	1							38678	1	2	N	4	Firmicutes
2p7v	A	B	P0AFX4	Q0P6L9	escherichia_coli	1548.0	0	0		176.3	445	258	306	314	11809
2pa8	D	L	P95989	Q980K0	sulfolobus_solfataricus	3443.4	0	0
2pmz	A	F	Q980R2	Q9UXD9	sulfolobus_solfataricus	0.0	1	0	0
2pmz	A	N	Q980R2	Q980Z8	sulfolobus_solfataricus	0.0	1	0	0
2pmz	B	A	Q980R1	Q980R2	sulfolobus_solfataricus	15253.1	0	1	1							21741	3	4	C	6	Crenarchaeota
2pmz	B	F	Q980R1	Q9UXD9	sulfolobus_solfataricus	100.8	1	0	0
2pmz	B	N	Q980R1	Q980Z8	sulfolobus_solfataricus	3362.4	1	0	0
2pmz	A	C	Q980R2	P58192	sulfolobus_solfataricus	8716.9	1	1	0							21741	4	5	C	6	Crenarchaeota
2pmz	B	C	Q980R1	P58192	sulfolobus_solfataricus	1668.1	1	1	0							21741	3	5	C	6	Crenarchaeota
2pmz	C	D	P58192	P95989	sulfolobus_solfataricus	0.0	1	0	0
2pmz	C	E	P58192	Q980A3	sulfolobus_solfataricus	1095.7	1	0	0
2pmz	C	F	P58192	Q9UXD9	sulfolobus_solfataricus	0.0	1	0	0
2pmz	C	K	P58192	Q97ZJ9	sulfolobus_solfataricus	2007.6	1	0	0
2pmz	C	L	P58192	Q980K0	sulfolobus_solfataricus	0.0	1	0	0
2pmz	C	N	P58192	Q980Z8	sulfolobus_solfataricus	0.0	1	0	0
2pmz	C	P	P58192	Q97ZX7	sulfolobus_solfataricus	0.0	1	0	0
2pmz	D	A	P95989	Q980R2	sulfolobus_solfataricus	136.5	-1	0	0
2pmz	D	B	P95989	Q980R1	sulfolobus_solfataricus	3138.2	-1	0	0
2pmz	D	E	P95989	Q980A3	sulfolobus_solfataricus	0.0	1	0	0
2pmz	D	F	P95989	Q9UXD9	sulfolobus_solfataricus	0.0	1	0	0
2pmz	D	K	P95989	Q97ZJ9	sulfolobus_solfataricus	0.0	-1	0	0
2pmz	D	N	P95989	Q980Z8	sulfolobus_solfataricus	1828.1	-1	0	0							21711	5	9	C	16	Crenarchaeota
2pmz	D	P	P95989	Q97ZX7	sulfolobus_solfataricus	1059.9	1	0	0
2pmz	E	A	Q980A3	Q980R2	sulfolobus_solfataricus	148.8	-1	0	0
2pmz	E	B	Q980A3	Q980R1	sulfolobus_solfataricus	451.6	-1	0	0
2pmz	E	F	Q980A3	Q9UXD9	sulfolobus_solfataricus	3714.7	0	0	1
2pmz	E	L	Q980A3	Q980K0	sulfolobus_solfataricus	0.0	-1	0	0
2pmz	E	N	Q980A3	Q980Z8	sulfolobus_solfataricus	0.0	-1	0	0
2pmz	K	A	Q97ZJ9	Q980R2	sulfolobus_solfataricus	2544.7	-1	0	0
2pmz	K	B	Q97ZJ9	Q980R1	sulfolobus_solfataricus	144.8	-1	0	0
2pmz	K	E	Q97ZJ9	Q980A3	sulfolobus_solfataricus	853.8	1	0	0
2pmz	K	F	Q97ZJ9	Q9UXD9	sulfolobus_solfataricus	0.0	1	0	0
2pmz	K	L	Q97ZJ9	Q980K0	sulfolobus_solfataricus	0.0	1	0	0
2pmz	K	N	Q97ZJ9	Q980Z8	sulfolobus_solfataricus	0.0	1	0	0
2pmz	K	P	Q97ZJ9	Q97ZX7	sulfolobus_solfataricus	0.0	1	0	0
2pmz	L	A	Q980K0	Q980R2	sulfolobus_solfataricus	1502.3	-1	0	0
2pmz	L	B	Q980K0	Q980R1	sulfolobus_solfataricus	533.9	-1	0	0
2pmz	L	F	Q980K0	Q9UXD9	sulfolobus_solfataricus	0.0	1	0	0
2pmz	L	N	Q980K0	Q980Z8	sulfolobus_solfataricus	0.0	-1	0	0
2pmz	N	F	Q980Z8	Q9UXD9	sulfolobus_solfataricus	0.0	1	0	0
2pmz	P	A	Q97ZX7	Q980R2	sulfolobus_solfataricus	0.0	-1	0	0
2pmz	P	B	Q97ZX7	Q980R1	sulfolobus_solfataricus	1944.4	-1	0	0
2pmz	P	E	Q97ZX7	Q980A3	sulfolobus_solfataricus	0.0	1	0	0
2pmz	P	F	Q97ZX7	Q9UXD9	sulfolobus_solfataricus	0.0	1	0	0
2pmz	P	L	Q97ZX7	Q980K0	sulfolobus_solfataricus	0.0	-1	0	0
2pmz	P	N	Q97ZX7	Q980Z8	sulfolobus_solfataricus	236.4	-1	0	0
2pnz	A	B	Q9V119	Q9V118	pyrococcus_abyssi	2858.9	0	1	1	1242						1038	4	5	C	5	Euryarchaeota
2ppb	A	C	Q5SHR6	Q8RQE9	thermus_thermophilus	4257.6	-1	0	0
2ppb	A	D	Q5SHR6	Q8RQE8	thermus_thermophilus	2373.0	-1	0	0
2ppb	A	E	Q5SHR6	Q8RQE7	thermus_thermophilus	0.0	-1	0	0
2ppb	C	D	Q8RQE9	Q8RQE8	thermus_thermophilus	18204.0	0	1	1							116991	1	2	C	2	DeinococcusThermus
2ppb	E	C	Q8RQE7	Q8RQE9	thermus_thermophilus	320.6	-1	0	0
2ppb	E	D	Q8RQE7	Q8RQE8	thermus_thermophilus	4654.0	-1	0	0
2pt7	G	A	O25990	Q7BK04	helicobacter_pylori	1629.2	-1	0	0	53.3	113
2pvg	C	A	P27320	Q55389	synechocystis_sp.	1275.9	-1	0	0		68.2
2pvg	C	B	P27320	Q55781	synechocystis_sp.	37.3	-1	0	0		3823
2q1z	A	B	Q3IYV6	P40685	rhodobacter_sphaeroides	5702.5	0	1								146587	1	2	C	2	Proteobacteria_A
2q2e	B	A	Q8PUB8	Q8PUB7	methanosarcina_mazei	1945.0	-1	0	0							57882	1	2	C	2	Euryarchaeota
2q5w	E	D	P65401	Q7A441	staphylococcus_aureus	1911.7	1	1	0	64.8	53.1					21625	3	4	C	6	Firmicutes
2qby	B	A	Q97WM8	Q980N4	sulfolobus_solfataricus	717.0	0	0
2qi9	A	C	P06609	P06611	escherichia_coli	2279.8	1	0	0	0.01	1.885	0.01	2.19	81	112	3318	1	3	N	4	Proteobacteria_G
2qi9	A	F	P06609	P37028	escherichia_coli	2762.3	1	0	0	0.01	3.405	0.01	1.24	81	141
2qi9	C	F	P06611	P37028	escherichia_coli	0.0	-1	0	0	1.885	3.405	2.19	1.24	112	141
2qmu	C	A	Q97W59	Q980A5	sulfolobus_solfataricus	1902.0	0	0	1
2qmu	C	B	Q97W59	Q97Z79	sulfolobus_solfataricus	0.0	1	0	0
2rdd	B	A	P0ADZ7	P31224	escherichia_coli	1653.7	-1	0	0	1595	184	1595	48.1	26903	2074
2ret	A	B	Q7MPZ1	Q7MPZ0	vibrio_vulnificus	1482.6	-1	0	0							90871	8	9	C	13	Proteobacteria_G
2rfk	A	C	Q7LWY0	Q8U029	pyrococcus_furiosus	2029.0	1	0	0	46.4
2rfk	C	B	Q8U029	Q8U1R4	pyrococcus_furiosus	0.0	-1	0	0
2rhq	A	B	Q4L5E3	Q4L5E4	staphylococcus_haemolyticus	7440.0	0	0	1							131399	1	2	C	2	Firmicutes
2uwj	E	F	Q9I317	P95434	pseudomonas_aeruginosa	509.1	-1	0	0							12377	5	6	N	12	Proteobacteria_G
2uwj	E	G	Q9I317	P95435	pseudomonas_aeruginosa	1898.6	-1	0	0							12377	5	7	N	12	Proteobacteria_G
2uww	H	L	P0C0Y7	P0C0Y8	rhodobacter_sphaeroides	3172.0	-1	0	0
2uww	H	M	P0C0Y7	P0C0Y9	rhodobacter_sphaeroides	5391.4	-1	0	0
2uww	L	M	P0C0Y8	P0C0Y9	rhodobacter_sphaeroides	8926.3	0	0	1
2uy6	B	A	P04127	Q1R2W9	escherichia_coli	3509.5	0	0	1
2v1c	C	A	Q9RW50	Q9ZNA2	deinococcus_radiodurans	1771.9	-1	0	0
2v3b	B	A	Q9HTK8	Q9HTK9	pseudomonas_aeruginosa	1184.0	0	1			373					13115	1	2	C	2	Proteobacteria_G
2v4j	C	A	P45573	P45574	desulfovibrio_vulgaris	1993.0	-1	0	0	3746	20361
2v4j	C	B	P45573	P45575	desulfovibrio_vulgaris	1165.5	-1	0	0	3746	19961
2vpw	A	B	Q72LA4	Q72LA5	thermus_thermophilus	3658.5	0	1	1							97478	2	3	N	5	DeinococcusThermus
2vpw	A	C	Q72LA4	Q72LA6	thermus_thermophilus	473.7	1	0	0							97478	2	4	C	5	DeinococcusThermus
2vpw	B	C	Q72LA5	Q72LA6	thermus_thermophilus	3265.8	1	0	0							97478	3	4	C	5	DeinococcusThermus
2w07	A	B	Q1R2W9	Q1R2X3	escherichia_coli	3364.2	0	0
2w19	A	C	O53512	P9WIC0	mycobacterium_tuberculosis	1577.5	1	0	0	442	34.6
2w3r	A	B	O54050	O54051	rhodobacter_capsulatus	7107.2	0	1
2wiu	B	A	P23873	P23874	escherichia_coli	1709.8	1	0	0	5.0	4.31	5.0	4.31	175	134	3283	1	2	C	2	Proteobacteria_G
2wjz	B	A	Q9X0C8	Q9X0C6	thermotoga_maritima	1970.1	0	1								408	7	9	N	10	Thermotogae
2wmp	A	B	Q1R2W9	Q47445	escherichia_coli	2948.7	0	0
2wnr	B	A	O26779	O26778	methanothermobacter_thermautotrophicus	2765.3	0	1	1							4400	4	5	C	5	Euryarchaeota
2wp0	A	C	O25828	O26057	helicobacter_pylori	976.1	1	0	0	3.55	463
2wpt	A	B	P04482	P09883	escherichia_coli	1638.1	0	0
2wus	A	R	Q9WZ57	Q9X2H8	thermotoga_maritima	1173.4	0	0
2x31	G	A	P26239	P26175	rhodobacter_capsulatus	208.4	1	0	0							689204	2	3	C	4	Proteobacteria_A
2xdq	B	A	Q8DGC6	Q8DGH2	thermosynechococcus_elongatus	5270.8	0	0	1
2xg4	B	A	P07111	P15319	escherichia_coli	3950.0	0	0
2xko	A	C	P29283	Q7X386	synechococcus_elongatus	1571.5	1	0	0
2xt9	A	B	A0R2B1	Q9RP36	mycobacterium_smegmatis	1995.1	1	0	0
2y7h	B	A	P08957	P05719	escherichia_coli	2535.4	0	0	1	56.7	3.23	27.8	3.23	2090	552	3838	1	2	N	2	Proteobacteria_G
2yev	B	A	Q5SLI2	P98005	thermus_thermophilus	7616.6	0	1	1							116673	2	3	N	4	DeinococcusThermus
2yev	A	C	P98005	Q5SH67	thermus_thermophilus	3830.1	1	0	0
2yev	C	B	Q5SH67	Q5SLI2	thermus_thermophilus	25.1	-1	0	0
2yjn	B	A	A4F7P2	A4F7P3	saccharopolyspora_erythraea	2847.9	-1	0	0							283847	3	4	N	6	Actinobacteria
2yjt	A	D	P0A8R0	P21507	escherichia_coli	1512.2	0	0	0	345	159.2	345	95.4	3341	2324
2ysu	B	A	P04419	P06129	escherichia_coli	2611.7	0	0			25.1		25.1		2295
2zae	B	A	O59248	O59425	pyrococcus_horikoshii	2480.3	0	0
2zdi	C	A	O58263	O58268	pyrococcus_horikoshii	1292.1	1	0	0
2zle	D	A	P06996	P0C0V0	escherichia_coli	1992.6	-1	0	0	955.5	1465	679	501	163538	2139
2zqk	A	C	P43261	Q7DB77	escherichia_coli	1218.5	-1	0	0
2zqp	E	Y	P38383	Q5SHQ8	thermus_thermophilus	3518.2	0	0
3a0r	A	B	Q9X180	Q9X181	thermotoga_maritima	1644.0	1	0	0							471	2	3	C	9	Thermotogae
3a1p	B	A	Q5SHP2	Q5SJH5	thermus_thermophilus	3504.9	0	0
3a1y	G	A	O74109	O57705	pyrococcus_horikoshii	1811.0	0	0	0							6894	2	3	C	3	Euryarchaeota
3a2f	B	A	O73947	P61875	pyrococcus_furiosus	1714.1	0	0
3a5c	A	G	Q56403	O87880	thermus_thermophilus	286.0	1	0	0							116879	4	6	C	6	DeinococcusThermus
3a5c	D	G	Q56404	O87880	thermus_thermophilus	178.9	1	0	0							116879	5	6	C	6	DeinococcusThermus
3a5c	H	G	P74903	O87880	thermus_thermophilus	498.2	-1	0	0							116879	3	6	C	6	DeinococcusThermus
3a5c	H	A	P74903	Q56403	thermus_thermophilus	321.4	-1	0	0							116879	3	4	C	6	DeinococcusThermus
3a5c	H	D	P74903	Q56404	thermus_thermophilus	0.0	-1	0	0							116879	3	5	C	6	DeinococcusThermus
3a5z	B	A	P0A6N4	P0A8N7	escherichia_coli	1951.2	-1	0	0	1098.5	51.1	472	4.84	41819	1139
3a7a	B	A	P0A6T9	P32099	escherichia_coli	1566.8	0	0		1705	22.55	161	20.4		488
3a8i	A	E	P27248	P0A6T9	escherichia_coli	1148.1	0	0		470	1705	144	161	475		3560	1	2	N	3	Proteobacteria_G
3aek	A	B	P26164	P26163	rhodobacter_capsulatus	4859.3	0	0	1							689202	2	3	C	8	Proteobacteria_A
3aev	A	B	O58655	O59282	pyrococcus_horikoshii	1792.6	0	0
3anw	A	B	Q5JF31	Q5JIT2	thermococcus_kodakarensis	1834.7	0	0
3any	A	B	P0AEJ6	P19636	escherichia_coli	4435.1	0	1	0	50.5	23.16	13.3	7.92	175	151	3460	1	2	C	5	Proteobacteria_G
3aoe	C	A	Q72IC0	Q72IC1	thermus_thermophilus	2029.9	0	0	0							97703	4	5	N	6	DeinococcusThermus
3aoh	A	X	Q5SHR6	Q5SJG6	thermus_thermophilus	0.0	-1	0	0
3aoh	X	C	Q5SJG6	Q8RQE9	thermus_thermophilus	643.7	-1	0	0
3aoh	X	D	Q5SJG6	Q8RQE8	thermus_thermophilus	4078.7	-1	0	0
3aoh	X	E	Q5SJG6	Q8RQE7	thermus_thermophilus	0.0	-1	0	0
3aon	B	A	P43455	P43435	enterococcus_hirae	4286.1	0	0								1127080	6	9	C	9	Firmicutes
3b07	B	A	P0A071	Q931F3	staphylococcus_aureus	4814.5	0	0	1	4.8	126
3bp8	A	C	P50456	P69786	escherichia_coli	1436.7	1	0	0	4.195	263	2.46	313	124	15389
3bwu	F	C	P08189	P31697	escherichia_coli	2834.8	0	0	1	0.207	5.65	0.207	5.65	16	149
3bwu	D	F	P30130	P08189	escherichia_coli	259.6	-1	0	0	0.99	0.207	0.99	0.207	17	16	3832	1	2	N	4	Proteobacteria_G
3cdk	B	A	P42316	P42315	bacillus_subtilis	4152.3	0	1	1	7.74	4.41					1171920	2	3	C	4	Firmicutes
3cf4	A	G	Q46G04	Q46G05	methanosarcina_barkeri	4115.2	1	0	0							137865	1	2	C	4	Euryarchaeota
3ci0	J	I	Q8VPC2	Q8VPC3	escherichia_coli	1459.9	1	0	0
3ci0	K	I	Q8VLK7	Q8VPC3	escherichia_coli	1386.5	1	0	0
3ci0	K	J	Q8VLK7	Q8VPC2	escherichia_coli	3725.2	0	0	1
3d31	C	A	Q8TTZ4	Q8TTZ3	methanosarcina_acetivorans	1857.7	0	0	0							56385	1	2	C	3	Euryarchaeota
3d3b	A	J	P0A780	P0A7R5	escherichia_coli	1731.2	0	0		221	1606.5	164	2182	6870	159240
3d54	B	A	Q9X0X1	Q9X0X3	thermotoga_maritima	1236.6	0	0	0							448	2	4	C	11	Thermotogae
3d54	B	D	Q9X0X1	Q9X0X2	thermotoga_maritima	1239.1	0	0	0							448	2	3	C	11	Thermotogae
3d54	D	A	Q9X0X2	Q9X0X3	thermotoga_maritima	2689.2	0	1	1							448	3	4	C	11	Thermotogae
3d6n	B	A	O66726	O66990	aquifex_aeolicus	1626.0	-1	1	0
3dbo	B	A	P96917	P9WF18	mycobacterium_tuberculosis	3474.5	0	0		24.4	5.03
3deg	D	C	P0A7S3	P60785	escherichia_coli	658.8	0	0	1	1038	79.05	857	196	138745	5939
3deg	H	C	P0A7J7	P60785	escherichia_coli	424.9	-1	0	0	1316	79.05	1316	196	153601	5939
3deg	H	D	P0A7J7	P0A7S3	escherichia_coli	0.0	-1	0	0	1316	1038	1316	857	153601	138745
3dge	C	A	Q9WYT9	Q9WZV7	thermotoga_maritima	1935.8	-1	1	0
3dhw	C	A	P30750	P31547	escherichia_coli	1414.5	0	1	0	45.4	21.7	89.6	19.1	2315	1092	3043	1	2	N	3	Proteobacteria_G
3dwg	C	A	P9WP32	P9WP52	mycobacterium_tuberculosis	2363.7	-1	0	0	544	107					22624	5	6	N	11	Actinobacteria
3eql	F	A	Q5SKW1	Q9Z9H6	thermus_thermophilus	0.1	1	0	0
3euh	A	C	P60293	P22524	escherichia_coli	4479.8	1	0	0	22.1	113	22.1	103	633	995	3186	2	3	C	4	Proteobacteria_G
3euj	B	A	Q7VL94	Q7VL96	haemophilus_ducreyi	2572.8	-1	0	0							29632	1	3	C	3	Proteobacteria_G
3fav	A	B	P9WNK5	P9WNK6	mycobacterium_tuberculosis	2942.6	0	0		8152	4007
3fds	A	D	Q97W02	Q97Z84	sulfolobus_solfataricus	0.0	1	0	0
3fds	C	A	P57766	Q97W02	sulfolobus_solfataricus	1839.7	0	0	1
3fh6	F	A	P02916	P68187	escherichia_coli	1314.6	0	0	0	1.165	101.5	1.33	158	25	31
3fh6	F	G	P02916	P68183	escherichia_coli	6100.8	0	0	1	1.165	0.06	1.33	0.06	25	42	3781	1	2	C	2	Proteobacteria_G
3fh6	G	A	P68183	P68187	escherichia_coli	1041.0	0	0	0	0.06	101.5	0.06	158	42	31
3foe	A	C	P72525	Q59961	streptococcus_pneumoniae	1431.2	1	1	0
3g5o	A	B	O33347	O33348	mycobacterium_tuberculosis	3326.7	0	0	1	8.81	3.64					7541	1	2	C	2	Actinobacteria
3gew	A	B	P14191	P25401	escherichia_coli	3020.8	0	0
3gfu	A	B	P25401	Q6T3W5	escherichia_coli	3238.5	0	0
3gme	D	A	A7ZKI9	A7ZS61	escherichia_coli	1733.0	-1	0	0	148.15	1267	233	1267	2729	11905
3gty	S	X	P38526	Q9WZF8	thermotoga_maritima	3171.9	0	0
3h0l	A	B	O66610	O66766	aquifex_aeolicus	2677.0	1	0	0
3h0l	A	C	O66610	O67904	aquifex_aeolicus	5015.7	0	0	1
3h0l	B	C	O66766	O67904	aquifex_aeolicus	3676.0	-1	0	0
3h6p	A	C	Q6MX18	P9WNI9	mycobacterium_tuberculosis	1685.3	1	0	0	1.93						7577	4	5	N	5	Actinobacteria
3h87	C	A	O07227	P9WFB8	mycobacterium_tuberculosis	3296.6	0	0	0	53.5	129
3hax	A	D	Q7LWY0	Q8U160	pyrococcus_furiosus	89.8	1	0	0	46.4	1299
3hax	D	C	Q8U160	Q8U1R4	pyrococcus_furiosus	1291.4	-1	0	0	1299
3hkz	C	G	P58192	Q980L5	sulfolobus_solfataricus	0.1	1	0	0
3hkz	C	Y	P58192	Q980B8	sulfolobus_solfataricus	397.5	1	0	0
3hkz	D	G	P95989	Q980L5	sulfolobus_solfataricus	22.1	1	0	0
3hkz	D	Y	P95989	Q980B8	sulfolobus_solfataricus	0.1	1	0	0
3hkz	E	G	Q980A3	Q980L5	sulfolobus_solfataricus	0.0	-1	0	0
3hkz	E	Y	Q980A3	Q980B8	sulfolobus_solfataricus	0.0	1	0	0
3hkz	G	A	Q980L5	Q980R2	sulfolobus_solfataricus	2964.9	-1	0	0
3hkz	G	B	Q980L5	Q980R1	sulfolobus_solfataricus	0.1	-1	0	0
3hkz	G	F	Q980L5	Q9UXD9	sulfolobus_solfataricus	0.1	1	0	0
3hkz	G	N	Q980L5	Q980Z8	sulfolobus_solfataricus	0.1	-1	0	0
3hkz	K	G	Q97ZJ9	Q980L5	sulfolobus_solfataricus	0.0	1	0	0
3hkz	K	Y	Q97ZJ9	Q980B8	sulfolobus_solfataricus	0.0	1	0	0
3hkz	L	G	Q980K0	Q980L5	sulfolobus_solfataricus	0.1	1	0	0
3hkz	P	G	Q97ZX7	Q980L5	sulfolobus_solfataricus	0.0	1	0	0
3hkz	P	Y	Q97ZX7	Q980B8	sulfolobus_solfataricus	0.0	1	0	0
3hkz	Y	A	Q980B8	Q980R2	sulfolobus_solfataricus	685.9	-1	0	0
3hkz	Y	B	Q980B8	Q980R1	sulfolobus_solfataricus	0.1	-1	0	0
3hkz	Y	F	Q980B8	Q9UXD9	sulfolobus_solfataricus	0.1	-1	0	0
3hkz	Y	G	Q980B8	Q980L5	sulfolobus_solfataricus	0.1	-1	0	0
3hkz	Y	L	Q980B8	Q980K0	sulfolobus_solfataricus	0.1	-1	0	0
3hkz	Y	N	Q980B8	Q980Z8	sulfolobus_solfataricus	0.1	-1	0	0
3hpw	C	A	P62552	P62554	escherichia_coli	1830.6	-1	0	0		589
3hug	A	B	P9WGH5	P9WJ66	mycobacterium_tuberculosis	2747.5	0	1	1	0.931	0.135
3hzh	B	A	O51614	O51615	borrelia_burgdorferi	1684.9	0	0								9575	4	5	C	5	Spirochaetes
3i9v	1	7	Q56222	Q5SKZ7	thermus_thermophilus	240.6	1	0	0
3i9v	2	7	Q56221	Q5SKZ7	thermus_thermophilus	1579.8	1	0	0
3i9v	3	7	Q56223	Q5SKZ7	thermus_thermophilus	2014.2	1	0	0
3i9v	4	7	Q56220	Q5SKZ7	thermus_thermophilus	611.6	1	0	0
3i9v	5	7	Q56219	Q5SKZ7	thermus_thermophilus	0.0	1	0	0
3i9v	6	7	Q56218	Q5SKZ7	thermus_thermophilus	0.0	1	0	0
3i9v	9	7	Q56224	Q5SKZ7	thermus_thermophilus	1009.4	1	0	0
3id5	C	A	P55858	Q97ZH3	sulfolobus_solfataricus	1060.9	-1	0	0
3id6	A	C	Q97ZH3	P58032	sulfolobus_solfataricus	2828.2	1	0	0							21877	1	2	C	5	Crenarchaeota
3j15	A	B	Q5JIB9	Q9UZA4	pyrococcus_furiosus	722.0	0	0
3j3r	A	1	P37571	P37958	bacillus_subtilis	3225.4	1	0	0	714	125
3j5s	D	G	P0A9W3	P62399	escherichia_coli	517.3	1	0	0	480	2831.5	479	5214	9191	111791
3j5s	F	D	P0A7L0	P0A9W3	escherichia_coli	2205.8	0	0	1	1353.5	480	1834	479	143769	9191
3j5s	F	G	P0A7L0	P62399	escherichia_coli	0.0	1	0	0	1353.5	2831.5	1834	5214	143769	111791
3j5s	F	H	P0A7L0	P0A7N9	escherichia_coli	0.0	1	0	0	1353.5	2974	1834	1251	143769	153443
3j5s	H	D	P0A7N9	P0A9W3	escherichia_coli	382.3	-1	0	0	2974	480	1251	479	153443	9191
3j5s	H	G	P0A7N9	P62399	escherichia_coli	0.1	-1	0	0	2974	2831.5	1251	5214	153443	111791
3j5s	I	D	P02359	P0A9W3	escherichia_coli	1442.1	-1	0	0	2095	480	3900	479	151573	9191
3j5s	I	F	P02359	P0A7L0	escherichia_coli	0.0	-1	0	0	2095	1353.5	3900	1834	151573	143769
3j5s	I	G	P02359	P62399	escherichia_coli	0.0	1	0	0	2095	2831.5	3900	5214	151573	111791
3j5s	I	H	P02359	P0A7N9	escherichia_coli	0.0	1	0	0	2095	2974	3900	1251	151573	153443
3k1i	A	C	O25448	O25709	helicobacter_pylori	1806.6	0	0		3.01	1.73
3k5b	A	B	P74901	Q5SIT5	thermus_thermophilus	4625.4	0	0
3kow	E	A	E3PY96	E3PY95	clostridium_sticklandii	5952.2	0	0								754883	4	5	C	7	Firmicutes
3kxy	A	T	P26995	Q9I322	pseudomonas_aeruginosa	1943.6	1	0	0							12376	1	2	N	3	Proteobacteria_G
3kyi	A	B	Q8KLS0	Q8KLS1	rhodobacter_sphaeroides	1163.8	0	0
3kzi	A	y	P0A444	Q8DJI1	thermosynechococcus_elongatus	0.0	1	0	0
3kzi	B	y	Q8DIQ1	Q8DJI1	thermosynechococcus_elongatus	0.0	1	0	0
3kzi	C	y	Q8DIF8	Q8DJI1	thermosynechococcus_elongatus	124.2	1	0	0
3kzi	D	y	Q8CM25	Q8DJI1	thermosynechococcus_elongatus	0.0	1	0	0	1078
3kzi	E	y	Q8DIP0	Q8DJI1	thermosynechococcus_elongatus	0.0	1	0	0
3kzi	F	y	Q8DIN9	Q8DJI1	thermosynechococcus_elongatus	0.0	1	0	0
3kzi	H	y	Q8DJ43	Q8DJI1	thermosynechococcus_elongatus	0.0	1	0	0
3kzi	J	y	P59087	Q8DJI1	thermosynechococcus_elongatus	273.8	1	0	0
3kzi	L	y	Q8DIN8	Q8DJI1	thermosynechococcus_elongatus	0.0	1	0	0
3kzi	M	y	Q8DHA7	Q8DJI1	thermosynechococcus_elongatus	0.0	1	0	0
3kzi	O	y	P0A431	Q8DJI1	thermosynechococcus_elongatus	0.0	1	0	0
3kzi	T	y	Q8DIQ0	Q8DJI1	thermosynechococcus_elongatus	0.0	1	0	0
3kzi	V	y	P0A386	Q8DJI1	thermosynechococcus_elongatus	0.0	1	0	0
3kzi	y	I	Q8DJI1	Q8DJZ6	thermosynechococcus_elongatus	0.0	-1	0	0
3kzi	y	K	Q8DJI1	Q9F1K9	thermosynechococcus_elongatus	883.6	-1	0	0
3kzi	y	U	Q8DJI1	Q9F1L5	thermosynechococcus_elongatus	0.0	-1	0	0
3kzi	y	X	Q8DJI1	Q9F1R6	thermosynechococcus_elongatus	0.0	-1	0	0
3kzi	Z	y	Q8DHJ2	Q8DJI1	thermosynechococcus_elongatus	747.1	1	0	0
3l4b	A	C	D3KFX7	D3KFX8	thermotoga_maritima	1578.7	-1	0	0
3l4m	C	A	A1BBA0	Q51658	paracoccus_denitrificans	1760.9	1	0	0							248424	4	7	C	9	Proteobacteria_A
3l4m	D	A	A1BB97	Q51658	paracoccus_denitrificans	844.9	1	0	0							248424	1	7	C	9	Proteobacteria_A
3lb8	C	A	P00259	P16640	pseudomonas_putida	1645.9	0	0
3lcb	C	A	P08200	Q8X607	escherichia_coli	2755.6	0	0		3159.5	5.03	2247	7.24	29482	9
3lu0	A	C	P0A7Z4	P0A8V2	escherichia_coli	4279.6	-1	0	0	2043	970.5	1141	968	47625	16156
3lu0	A	D	P0A7Z4	P0A8T7	escherichia_coli	3332.8	-1	0	0	2043	644	1141	691	47625	17553
3lu0	A	E	P0A7Z4	P0A800	escherichia_coli	27.2	-1	0	0	2043	1402.5	1141	1645	47625	29488
3lu0	C	D	P0A8V2	P0A8T7	escherichia_coli	16648.4	0	1	1	970.5	644	968	691	16156	17553	3773	1	2	C	2	Proteobacteria_G
3lu0	E	C	P0A800	P0A8V2	escherichia_coli	512.2	-1	0	0	1402.5	970.5	1645	968	29488	16156
3lu0	E	D	P0A800	P0A8T7	escherichia_coli	4236.5	-1	0	0	1402.5	644	1645	691	29488	17553
3lvj	A	C	P0A6B9	P0A892	escherichia_coli	1492.3	1	1	0	253	123.3	1190	48.6	13340
3lvl	B	A	P0A6B9	P0ACD6	escherichia_coli	1595.8	1	0	0	253	1020	1190	1020	13340	13785	15751	2	3	N	8	Proteobacteria_G
3m4w	E	A	P0AFX7	P0AFX9	escherichia_coli	4215.5	0	0	1	29.9	89.8	8.74	89.6	1136	493	3492	2	3	C	4	Proteobacteria_G
3m91	B	A	P9WHN4	P9WQN4	mycobacterium_tuberculosis	1225.4	-1	0	0	2319	130
3ml1	A	B	P39185	P39186	ralstonia_eutropha	6249.3	0	0								91991	2	3	C	7	Proteobacteria_B
3mm5	A	B	Q59109	Q59110	archaeoglobus_fulgidus	12717.3	0	0	1							4777	1	2	C	2	Euryarchaeota
3mml	B	A	A0QPL1	A0QPL0	mycobacterium_smegmatis	2749.2	0	1	1							242520	1	2	C	3	Actinobacteria
3mp7	B	A	Q8TZK2	Q8U019	pyrococcus_furiosus	3251.2	0	0
3myr	A	B	D3RV29	D3RV26	allochromatium_vinosum	7635.4	0	0								663702	5	8	C	8	Proteobacteria_G
3n39	C	A	P0A772	P37146	escherichia_coli	2146.4	-1	0	0	2.67	94.7	2.67	94.7	63	88	3511	2	4	C	4	Proteobacteria_G
3nmu	C	A	Q8U160	Q8U4M1	pyrococcus_furiosus	1046.9	-1	0	0	1299
3nmu	C	F	Q8U160	Q8U4M2	pyrococcus_furiosus	305.2	-1	0	0	1299
3nuh	A	B	P0AES4	P0AES6	escherichia_coli	2387.8	1	1	0	330	245	330	288	5219	5582
3nvm	A	B	Q8U4M1	Q8U4M2	pyrococcus_furiosus	3982.7	0	0								54065	1	2	C	3	Euryarchaeota
3ny7	B	A	C6EHC0	C9QXZ0	escherichia_coli	819.8	0	0		2945	6.43	2945	6.43	357865	321
3o6q	B	A	O34800	O34853	bacillus_subtilis	2698.9	0	0	0	29.8	2.87					1171390	1	2	N	2	Firmicutes
3ocd	A	B	D7A6E5	Q7BQR5	starkeya_novella	4093.1	0	1								711249	1	2	N	2	Proteobacteria_A
3oei	A	C	P9WF24	P9WF08	mycobacterium_tuberculosis	3592.0	0	0	1	33.6	8.81					23102	1	2	C	3	Actinobacteria
3ogi	B	A	P9WNI5	P9WNI7	mycobacterium_tuberculosis	2115.0	0	0		585	938
3orv	C	A	P22619	Q51658	paracoccus_denitrificans	1596.0	1	0	0
3oss	C	D	E3PJ87	E3PJ86	escherichia_coli	1335.5	0	0								1276080	1	2	C	11	Proteobacteria_G
3oun	A	B	P71590	P9WJK2	mycobacterium_tuberculosis	1107.1	0	0		1131	135
3our	A	B	Q8DF91	Q8DFJ9	vibrio_vulnificus	1777.7	0	0
3p83	D	A	O29634	O29912	archaeoglobus_fulgidus	1462.0	0	0	0
3p8b	B	A	Q8TZK1	Q8U440	pyrococcus_furiosus	2504.4	0	0
3pco	A	B	C9QTZ3	P07395	escherichia_coli	7020.3	0	0	1	406.5	260	461	260	8935	8573
3pdi	A	B	C1DH03	C1DH04	azotobacter_vinelandii	5173.4	0	1	1							548153	1	2	C	3	Proteobacteria_G
3pla	C	A	D0KRE2	Q97ZH3	sulfolobus_solfataricus	1661.4	-1	0	0
3pnl	A	B	P76015	P76014	escherichia_coli	2497.7	1	1	0	282.5	77.6	303	143	165	285	3235	1	2	C	3	Proteobacteria_G
3pvr	A	B	P76077	P76079	escherichia_coli	4068.5	0	1	1	1.59	2.37	1.59	2.37	2	1	3267	1	3	C	11	Proteobacteria_G
3q15	C	A	P06628	Q59HN8	bacillus_subtilis	2126.0	-1	0	0	424	7.26
3qf4	A	B	Q9WYC3	Q9WYC4	thermotoga_maritima	13183.1	0	0								254	2	3	C	3	Thermotogae
3qf7	C	A	Q9X1X0	Q9X1X1	thermotoga_maritima	2178.5	0	0								515	4	5	C	10	Thermotogae
3qku	C	A	Q8U1N9	P58301	pyrococcus_furiosus	1866.9	0	0								54322	4	5	C	7	Euryarchaeota
3qqc	A	E	Q8U0M3	Q8U440	pyrococcus_furiosus	0.0	-1	0	0
3qqc	D	A	Q8TZK1	Q8U0M3	pyrococcus_furiosus	1151.2	1	0	0
3r2c	J	A	O66430	O66530	aquifex_aeolicus	1683.6	0	0
3r9j	A	C	P0AEZ3	P0A734	escherichia_coli	1318.4	1	0	0	997	578	658	773	5358	3597	3232	2	3	C	3	Proteobacteria_G
3rko	A	B	C6E9R4	C6E9S4	escherichia_coli	0.0	1	0	0	177	6.66	178	6.12	3084	1634	580994	1	11	C	11	Proteobacteria_G
3rko	A	C	C6E9R4	C6E9S5	escherichia_coli	0.0	1	0	0	177	8.49	178	2.08	3084	2158
3rko	A	D	C6E9R4	C6E9S6	escherichia_coli	761.9	-1	0	0	177	13.25	178	13.1	3084	2545
3rko	A	F	C6E9R4	C6E9S2	escherichia_coli	4532.3	-1	0	0	177	4.475	178	0.14	3084	1336	580994	1	9	C	11	Proteobacteria_G
3rko	B	C	C6E9S4	C6E9S5	escherichia_coli	4815.9	0	0	1	6.66	8.49	6.12	2.08	1634	2158
3rko	B	D	C6E9S4	C6E9S6	escherichia_coli	2592.6	-1	0	0	6.66	13.25	6.12	13.1	1634	2545
3rko	C	D	C6E9S5	C6E9S6	escherichia_coli	3205.7	-1	0	0	8.49	13.25	2.08	13.1	2158	2545	588102	1	2	C	2	Proteobacteria_G
3rko	F	B	C6E9S2	C6E9S4	escherichia_coli	688.4	1	1	0	4.475	6.66	0.14	6.12	1336	1634	580994	9	11	C	11	Proteobacteria_G
3rko	F	C	C6E9S2	C6E9S5	escherichia_coli	0.0	1	0	0	4.475	8.49	0.14	2.08	1336	2158
3rko	F	D	C6E9S2	C6E9S6	escherichia_coli	2806.3	1	0	0	4.475	13.25	0.14	13.1	1336	2545
3rko	A	G	C6E9R4	C5W716	escherichia_coli	722.5	-1	0	0	177	158.35	178	83.7	3084	1352	580994	1	10	C	11	Proteobacteria_G
3rko	G	B	C5W716	C6E9S4	escherichia_coli	999.1	1	1	0	158.35	6.66	83.7	6.12	1352	1634	580994	10	11	C	11	Proteobacteria_G
3rko	G	C	C5W716	C6E9S5	escherichia_coli	0.0	1	1	0	158.35	8.49	83.7	2.08	1352	2158
3rko	G	D	C5W716	C6E9S6	escherichia_coli	3661.5	1	0	0	158.35	13.25	83.7	13.1	1352	2545
3rko	F	G	C6E9S2	C5W716	escherichia_coli	7003.7	0	1	1	4.475	158.35	0.14	83.7	1336	1352	580994	9	10	C	11	Proteobacteria_G
3rlf	E	A	P0AEX9	P68187	escherichia_coli	0.0	1	0	0	411	101.5	1392	158	652	31
3rlf	E	G	P0AEX9	P68183	escherichia_coli	2113.9	-1	1	0	411	0.06	1392	0.06	652	42
3rlf	F	E	P02916	P0AEX9	escherichia_coli	4036.8	1	1	0	1.165	411	1.33	1392	25	652
3rpf	C	A	O25482	P56422	helicobacter_pylori	2361.8	0	0	1	112	6.92					4108	1	2	C	4	Proteobacteria_E
3sf5	A	B	Q09065	Q09067	helicobacter_pylori	2784.2	1	0	0	382	317					3947	3	5	N	5	Proteobacteria_E
3soh	B	A	Q9WY63	Q9WZE6	thermotoga_maritima	1474.0	0	0
3sqb	B	A	P04128	P31697	escherichia_coli	3516.8	0	0		21.4	5.65	21.4	5.65	14269	149	3831	1	3	N	3	Proteobacteria_G
3sxu	B	A	P28632	P28905	escherichia_coli	1499.3	0	0	1	13.4	29.1	13.4	29.1	338	266
3t1q	B	A	Q5SJ83	Q5SJ82	thermus_thermophilus	1483.6	1	0	0							116849	1	2	C	2	DeinococcusThermus
3t51	B	A	P77239	P38054	escherichia_coli	4288.1	0	0	1	60.3	3.98	60.3	3.98	4	3	3119	2	3	C	4	Proteobacteria_G
3tgo	C	A	P0A903	P0AC02	escherichia_coli	4619.0	0	0		762	336	269	151	2653	6620
3tnd	B	A	O06663	O06662	shigella_flexneri	3040.6	1	0	0		51.1					85141	1	2	C	2	Proteobacteria_G
3tu3	B	A	O34208	O66100	pseudomonas_aeruginosa	3025.9	0	0
3u44	A	B	P23478	P23477	bacillus_subtilis	18763.1	0	0		17.6	16.8					1171348	4	5	C	5	Firmicutes
3u9s	B	A	Q9I297	Q9I299	pseudomonas_aeruginosa	2930.5	1	0	0	982	873					12438	2	4	C	5	Proteobacteria_G
3ulq	B	A	P14204	P71002	bacillus_subtilis	1874.2	0	0		84.5	77.9
3uqy	S	L	P69739	P0ACD8	escherichia_coli	7888.0	0	0		4.65	15.76	4.65	28.0	1	1	3195	1	2	C	6	Proteobacteria_G
3uus	A	E	P00452	P69924	escherichia_coli	2496.3	0	0	0	231.5	342	390	148	6667	4414
3uz0	A	B	P49785	P71044	bacillus_subtilis	1411.8	0	0		31.8	137
3vep	A	C	P9WGG8	P9WJ71	mycobacterium_tuberculosis	2103.1	0	0		1.85	30.2
3vpj	E	A	Q9I2Q0	Q9I2Q1	pseudomonas_aeruginosa	2107.7	0	0			54.4
3vr2	A	D	Q08636	Q08637	enterococcus_hirae	4721.8	0	0	1							1127080	7	8	C	9	Firmicutes
3vr4	A	G	Q08636	P43435	enterococcus_hirae	1164.0	1	0	0							1127080	7	9	C	9	Firmicutes
3vr4	D	G	Q08637	P43435	enterococcus_hirae	1305.0	1	0	0							1127080	8	9	C	9	Firmicutes
3vr4	H	A	P43455	Q08636	enterococcus_hirae	20.1	-1	0	0							1127080	6	7	C	9	Firmicutes
3vr4	H	D	P43455	Q08637	enterococcus_hirae	248.8	-1	0	0							1127080	6	8	C	9	Firmicutes
3vsg	B	A	Q6J1Z6	Q6J1Z5	comamonas_testosteroni	3067.7	0	0	1							447927	1	2	N	2	Proteobacteria_B
3vyr	A	B	Q5JII0	Q5JII1	thermococcus_kodakarensis	2228.0	0	0								122602	1	2	C	2	Euryarchaeota
3vys	A	C	Q5JII0	Q5JII7	thermococcus_kodakarensis	836.3	0	0	0		19.2
3vys	B	C	Q5JII1	Q5JII7	thermococcus_kodakarensis	1860.4	0	0	0		19.2
3w2v	A	B	Q8U1S6	Q8U1S7	pyrococcus_furiosus	3439.6	0	0								54315	2	3	C	13	Euryarchaeota
3w9c	A	B	P00183	P00259	pseudomonas_putida	1233.2	0	0
3wa5	A	B	Q9HYC5	Q9HYC4	pseudomonas_aeruginosa	1920.1	0	0		53.4	39.5					12726	1	2	N	2	Proteobacteria_G
3wdg	A	B	Q6GJ88	Q936H5	staphylococcus_aureus	2480.7	0	0		51.5
3zfs	A	B	D9PYF9	D9PYF7	methanothermobacter_marburgensis	313.0	-1	0	0							740334	1	3	N	4	Euryarchaeota
3zfs	A	C	D9PYF9	D9PYF6	methanothermobacter_marburgensis	62.4	-1	0	0							740334	1	4	C	4	Euryarchaeota
3zfs	B	C	D9PYF7	D9PYF6	methanothermobacter_marburgensis	411.9	0	1	1							740334	3	4	C	4	Euryarchaeota
3zgx	C	A	P35154	P51834	bacillus_subtilis	2576.1	0	0	0	5.55	41.7
3zvk	E	A	Q4UNB3	Q4UNB2	rickettsia_felis	3484.2	0	0	0							129932	1	2	C	2	Proteobacteria_A
4ani	A	C	Q5KWZ6	Q5KWZ7	geobacillus_kaustophilus	2677.7	1	0	0							117587	1	2	C	2	Firmicutes
4b0m	B	A	P26948	P26949	yersinia_pestis	170.1	1	0	0
4b0m	M	A	P26926	P26949	yersinia_pestis	2198.7	1	0	0							44091	1	2	N	2	Proteobacteria_G
4b3h	C	A	O53871	O53872	mycobacterium_tuberculosis	2324.8	1	0	0	1145	1593					7085	1	2	C	2	Actinobacteria
4bmo	B	A	B0YPL1	Q81G55	bacillus_cereus	1888.4	-1	0	0		223
4bmp	B	A	Q81G57	Q81G55	bacillus_cereus	1870.5	0	0			223					82563	1	3	C	3	Firmicutes
4bwg	B	A	Q3ZTX8	Q6EZC2	escherichia_coli	1168.9	1	0	0
4c7o	A	B	P0AGD7	P10121	escherichia_coli	3135.0	0	0		173	287.5	173	215	4211	2069
4cdi	C	A	C4ZXT3	P31224	escherichia_coli	2674.2	-1	0	0	0.01	184	0.01	48.1	7148	2074
4dfc	B	A	P0A698	P30958	escherichia_coli	1794.8	0	0		53.2	53.9	62.0	38.5	621	588
4dxe	A	G	Q5HED0	Q5HGK0	staphylococcus_aureus	1357.9	1	0	0	74.0	2211
4eb7	A	C	O29689	P0DMG1	archaeoglobus_fulgidus	1480.8	1	0	0							4808	2	3	C	4	Euryarchaeota
4emj	B	A	A5W4F0	A5W4E9	pseudomonas_putida	1562.4	0	0								315439	2	3	C	5	Proteobacteria_G
4es4	B	A	P0A8S9	P76204	escherichia_coli	1988.5	1	0	0	6.74	0.058	6.74	0.058	317
4f0t	B	A	Q54714	Q54715	synechocystis_sp.	3119.8	0	0	1	48813	22837					2279	1	2	C	4	Cyanobacteria
4fm4	A	B	J9PBS0	J9PBS1	comamonas_testosteroni	6376.7	0	0
4fq0	C	A	O25119	O25675	helicobacter_pylori	1644.1	0	0		52.2	78.5
4fxe	A	D	P0C079	P0C077	escherichia_coli	2532.4	1	0	0	306.5	17.4	153	17.4	2831	377	3293	1	2	C	2	Proteobacteria_G
4fzw	A	C	P76082	P77467	escherichia_coli	564.3	1	0	0	1.74	0.929	1.74	0.929	2	5	3267	6	7	N	11	Proteobacteria_G
4g1u	A	C	Q56992	Q56993	yersinia_pestis	2242.5	0	0	0		10.6					44157	3	4	N	4	Proteobacteria_G
4g7x	B	A	A5F754	C6RZG1	vibrio_cholerae	1560.5	0	0
4gd3	J	A	P0ACD8	P0AAM1	escherichia_coli	0.1	1	0	0	15.76	4.01	28.0	4.01	1	0.5	3195	2	3	C	6	Proteobacteria_G
4gd3	Q	A	P69739	P0AAM1	escherichia_coli	3846.1	1	0	0	4.65	4.01	4.65	4.01	1	0.5	3195	1	3	C	6	Proteobacteria_G
4gyp	C	A	Q46915	P0AES2	escherichia_coli	1580.2	0	0	0	14.0975	55.45	0.095	3.9	1	119	3536	2	3	N	3	Proteobacteria_G
4gzr	B	A	P9WNI5	P9WNI6	mycobacterium_tuberculosis	2350.1	0	0		585	938
4he8	A	C	Q56217	Q60019	thermus_thermophilus	4913.2	0	0	1							116617	1	8	C	17	DeinococcusThermus
4he8	A	D	Q56217	Q56225	thermus_thermophilus	3516.9	-1	0	0							116617	1	10	C	17	DeinococcusThermus
4he8	A	E	Q56217	Q56226	thermus_thermophilus	766.5	-1	0	0							116617	1	11	C	17	DeinococcusThermus
4he8	A	F	Q56217	Q56227	thermus_thermophilus	0.1	-1	0	0							116617	1	12	C	17	DeinococcusThermus
4he8	A	G	Q56217	Q56228	thermus_thermophilus	0.1	-1	0	0							116617	1	13	C	17	DeinococcusThermus
4he8	A	I	Q56217	Q56229	thermus_thermophilus	629.9	-1	0	0							116617	1	14	C	17	DeinococcusThermus
4he8	C	D	Q60019	Q56225	thermus_thermophilus	1982.8	-1	0	0							116617	8	10	C	17	DeinococcusThermus
4he8	D	E	Q56225	Q56226	thermus_thermophilus	6748.3	0	0	1							116617	10	11	C	17	DeinococcusThermus
4he8	D	F	Q56225	Q56227	thermus_thermophilus	812.6	1	0	0							116617	10	12	C	17	DeinococcusThermus
4he8	D	G	Q56225	Q56228	thermus_thermophilus	0.1	1	0	0							116617	10	13	C	17	DeinococcusThermus
4he8	D	I	Q56225	Q56229	thermus_thermophilus	2306.2	1	0	0							116617	10	14	C	17	DeinococcusThermus
4he8	C	E	Q60019	Q56226	thermus_thermophilus	0.0	-1	1	0							116617	8	11	C	17	DeinococcusThermus
4he8	E	F	Q56226	Q56227	thermus_thermophilus	1074.3	1	1	0							116617	11	12	C	17	DeinococcusThermus
4he8	E	G	Q56226	Q56228	thermus_thermophilus	0.0	1	0	0							116617	11	13	C	17	DeinococcusThermus
4he8	E	I	Q56226	Q56229	thermus_thermophilus	3263.8	1	0	0							116617	11	14	C	17	DeinococcusThermus
4he8	C	F	Q60019	Q56227	thermus_thermophilus	0.0	-1	1	0							116617	8	12	N	17	DeinococcusThermus
4he8	F	G	Q56227	Q56228	thermus_thermophilus	4927.6	0	0	1							116617	12	13	N	17	DeinococcusThermus
4he8	F	I	Q56227	Q56229	thermus_thermophilus	2572.5	-1	0	0							116617	12	14	N	17	DeinococcusThermus
4he8	C	G	Q60019	Q56228	thermus_thermophilus	0.1	-1	0	0							116617	8	13	N	17	DeinococcusThermus
4he8	G	I	Q56228	Q56229	thermus_thermophilus	2685.5	-1	0	0							116617	13	14	N	17	DeinococcusThermus
4he8	C	I	Q60019	Q56229	thermus_thermophilus	0.0	-1	0	0							116617	8	14	N	17	DeinococcusThermus
4hea	1	H	Q56222	Q60019	thermus_thermophilus	0.1	-1	0	0							116617	6	8	N	17	DeinococcusThermus
4hea	1	J	Q56222	Q56225	thermus_thermophilus	0.0	-1	0	0							116617	6	10	C	17	DeinococcusThermus
4hea	1	K	Q56222	Q56226	thermus_thermophilus	0.1	-1	0	0							116617	6	11	C	17	DeinococcusThermus
4hea	1	L	Q56222	Q56227	thermus_thermophilus	0.2	-1	0	0							116617	6	12	N	17	DeinococcusThermus
4hea	1	M	Q56222	Q56228	thermus_thermophilus	0.0	-1	0	0							116617	6	13	N	17	DeinococcusThermus
4hea	1	N	Q56222	Q56229	thermus_thermophilus	0.0	-1	0	0							116617	6	14	N	17	DeinococcusThermus
4hea	1	W	Q56222	Q5SI52	thermus_thermophilus	0.0	-1	0	0
4hea	2	H	Q56221	Q60019	thermus_thermophilus	0.0	-1	0	0							116617	5	8	N	17	DeinococcusThermus
4hea	2	J	Q56221	Q56225	thermus_thermophilus	0.0	-1	0	0							116617	5	10	C	17	DeinococcusThermus
4hea	2	K	Q56221	Q56226	thermus_thermophilus	0.0	-1	0	0							116617	5	11	C	17	DeinococcusThermus
4hea	2	L	Q56221	Q56227	thermus_thermophilus	0.0	-1	0	0							116617	5	12	C	17	DeinococcusThermus
4hea	2	M	Q56221	Q56228	thermus_thermophilus	0.0	-1	0	0							116617	5	13	N	17	DeinococcusThermus
4hea	2	N	Q56221	Q56229	thermus_thermophilus	0.0	-1	0	0							116617	5	14	N	17	DeinococcusThermus
4hea	2	W	Q56221	Q5SI52	thermus_thermophilus	0.0	-1	0	0
4hea	3	H	Q56223	Q60019	thermus_thermophilus	0.2	-1	0	0							116617	7	8	N	17	DeinococcusThermus
4hea	3	J	Q56223	Q56225	thermus_thermophilus	0.0	-1	0	0							116617	7	10	C	17	DeinococcusThermus
4hea	3	K	Q56223	Q56226	thermus_thermophilus	0.1	-1	0	0							116617	7	11	C	17	DeinococcusThermus
4hea	3	L	Q56223	Q56227	thermus_thermophilus	0.2	-1	0	0							116617	7	12	C	17	DeinococcusThermus
4hea	3	M	Q56223	Q56228	thermus_thermophilus	0.2	-1	0	0							116617	7	13	C	17	DeinococcusThermus
4hea	3	N	Q56223	Q56229	thermus_thermophilus	0.1	-1	0	0							116617	7	14	C	17	DeinococcusThermus
4hea	3	W	Q56223	Q5SI52	thermus_thermophilus	1441.8	1	0	0
4hea	4	H	Q56220	Q60019	thermus_thermophilus	2506.3	-1	0	0							116617	4	8	N	17	DeinococcusThermus
4hea	4	J	Q56220	Q56225	thermus_thermophilus	0.0	-1	0	0							116617	4	10	C	17	DeinococcusThermus
4hea	4	K	Q56220	Q56226	thermus_thermophilus	0.1	-1	0	0							116617	4	11	C	17	DeinococcusThermus
4hea	4	L	Q56220	Q56227	thermus_thermophilus	0.1	-1	0	0							116617	4	12	N	17	DeinococcusThermus
4hea	4	M	Q56220	Q56228	thermus_thermophilus	0.0	-1	0	0							116617	4	13	N	17	DeinococcusThermus
4hea	4	N	Q56220	Q56229	thermus_thermophilus	0.0	-1	0	0							116617	4	14	N	17	DeinococcusThermus
4hea	4	W	Q56220	Q5SI52	thermus_thermophilus	0.0	1	0	0
4hea	5	H	Q56219	Q60019	thermus_thermophilus	0.0	-1	0	0							116617	3	8	C	17	DeinococcusThermus
4hea	5	J	Q56219	Q56225	thermus_thermophilus	0.0	-1	0	0							116617	3	10	C	17	DeinococcusThermus
4hea	5	K	Q56219	Q56226	thermus_thermophilus	0.0	-1	0	0							116617	3	11	C	17	DeinococcusThermus
4hea	5	L	Q56219	Q56227	thermus_thermophilus	0.0	-1	0	0							116617	3	12	N	17	DeinococcusThermus
4hea	5	M	Q56219	Q56228	thermus_thermophilus	0.0	-1	0	0							116617	3	13	N	17	DeinococcusThermus
4hea	5	N	Q56219	Q56229	thermus_thermophilus	0.0	-1	0	0							116617	3	14	N	17	DeinococcusThermus
4hea	5	W	Q56219	Q5SI52	thermus_thermophilus	1378.8	1	0	0
4hea	6	H	Q56218	Q60019	thermus_thermophilus	2409.3	-1	0	0							116617	2	8	N	17	DeinococcusThermus
4hea	6	J	Q56218	Q56225	thermus_thermophilus	0.0	-1	0	0							116617	2	10	C	17	DeinococcusThermus
4hea	6	K	Q56218	Q56226	thermus_thermophilus	0.0	-1	0	0							116617	2	11	C	17	DeinococcusThermus
4hea	6	L	Q56218	Q56227	thermus_thermophilus	0.1	-1	0	0							116617	2	12	N	17	DeinococcusThermus
4hea	6	M	Q56218	Q56228	thermus_thermophilus	0.0	-1	0	0							116617	2	13	C	17	DeinococcusThermus
4hea	6	N	Q56218	Q56229	thermus_thermophilus	0.0	-1	0	0							116617	2	14	N	17	DeinococcusThermus
4hea	6	W	Q56218	Q5SI52	thermus_thermophilus	1156.4	1	0	0
4hea	7	H	Q5SKZ7	Q60019	thermus_thermophilus	0.0	-1	0	0
4hea	H	9	Q60019	Q56224	thermus_thermophilus	1589.6	1	1	0							116617	8	9	N	17	DeinococcusThermus
4hea	9	J	Q56224	Q56225	thermus_thermophilus	0.0	-1	0	0							116617	9	10	C	17	DeinococcusThermus
4hea	9	K	Q56224	Q56226	thermus_thermophilus	0.1	-1	1	0							116617	9	11	C	17	DeinococcusThermus
4hea	9	L	Q56224	Q56227	thermus_thermophilus	0.1	-1	1	0							116617	9	12	C	17	DeinococcusThermus
4hea	9	M	Q56224	Q56228	thermus_thermophilus	0.0	-1	0	0							116617	9	13	N	17	DeinococcusThermus
4hea	9	N	Q56224	Q56229	thermus_thermophilus	0.0	-1	0	0							116617	9	14	N	17	DeinococcusThermus
4hea	9	W	Q56224	Q5SI52	thermus_thermophilus	308.8	1	0	0
4hea	A	1	Q56217	Q56222	thermus_thermophilus	0.0	1	0	0							116617	1	6	C	17	DeinococcusThermus
4hea	A	2	Q56217	Q56221	thermus_thermophilus	0.0	1	0	0							116617	1	5	C	17	DeinococcusThermus
4hea	A	3	Q56217	Q56223	thermus_thermophilus	0.1	1	0	0							116617	1	7	C	17	DeinococcusThermus
4hea	A	4	Q56217	Q56220	thermus_thermophilus	772.2	1	0	0							116617	1	4	C	17	DeinococcusThermus
4hea	A	5	Q56217	Q56219	thermus_thermophilus	0.0	1	0	0							116617	1	3	C	17	DeinococcusThermus
4hea	A	6	Q56217	Q56218	thermus_thermophilus	1386.7	1	0	0							116617	1	2	C	17	DeinococcusThermus
4hea	A	7	Q56217	Q5SKZ7	thermus_thermophilus	0.0	1	0	0
4hea	A	9	Q56217	Q56224	thermus_thermophilus	0.1	1	0	0							116617	1	9	C	17	DeinococcusThermus
4hea	A	W	Q56217	Q5SI52	thermus_thermophilus	67.9	1	0	0
4hea	J	7	Q56225	Q5SKZ7	thermus_thermophilus	0.0	1	0	0
4hea	J	W	Q56225	Q5SI52	thermus_thermophilus	0.0	1	0	0
4hea	K	7	Q56226	Q5SKZ7	thermus_thermophilus	0.0	1	0	0
4hea	K	W	Q56226	Q5SI52	thermus_thermophilus	0.0	1	0	0
4hea	L	7	Q56227	Q5SKZ7	thermus_thermophilus	0.0	1	0	0
4hea	L	W	Q56227	Q5SI52	thermus_thermophilus	0.0	1	0	0
4hea	M	7	Q56228	Q5SKZ7	thermus_thermophilus	0.0	1	0	0
4hea	M	W	Q56228	Q5SI52	thermus_thermophilus	0.0	1	0	0
4hea	N	7	Q56229	Q5SKZ7	thermus_thermophilus	0.0	1	0	0
4hea	N	W	Q56229	Q5SI52	thermus_thermophilus	0.0	1	0	0
4hea	W	7	Q5SI52	Q5SKZ7	thermus_thermophilus	0.0	1	0	0
4hea	W	H	Q5SI52	Q60019	thermus_thermophilus	0.0	-1	0	0
4hff	A	B	Q93IS4	Q8ZRL5	salmonella_typhimurium	1587.0	0	0								46286	1	2	N	2	Proteobacteria_G
4hfk	A	B	D5C6F6	D5C6F7	enterobacter_cloacae	1374.6	-1	0	0							695482	1	2	N	2	Proteobacteria_G
4hg6	A	B	Q3J125	Q3J126	rhodobacter_sphaeroides	4713.9	0	0								146424	2	3	C	5	Proteobacteria_A
4hh3	A	C	Q3J179	Q53119	rhodobacter_sphaeroides	2233.5	1	0	0
4hi0	A	E	Q09065	Q09066	helicobacter_pylori	1720.5	1	0	0	382	1523					3947	3	4	C	5	Proteobacteria_E
4hi0	E	B	Q09066	Q09067	helicobacter_pylori	0.0	-1	1	0	1523	317					3947	4	5	N	5	Proteobacteria_E
4hlu	A	C	Q9WY65	Q9X1Z1	thermotoga_maritima	2388.5	0	0
4hr7	B	A	P0ABD8	P24182	escherichia_coli	932.7	-1	1	0	402	381.5	218	222	34495	13890	3633	1	2	C	2	Proteobacteria_G
4huq	A	S	Q03PY6	Q03S56	lactobacillus_brevis	286.7	0	0	0
4huq	A	T	Q03PY6	Q03PY7	lactobacillus_brevis	1558.9	0	0	0							226413	2	3	N	4	Firmicutes
4huq	B	A	Q03PY5	Q03PY6	lactobacillus_brevis	2798.9	0	0	1							226413	1	2	N	4	Firmicutes
4huq	B	S	Q03PY5	Q03S56	lactobacillus_brevis	8.0	0	0	0
4huq	B	T	Q03PY5	Q03PY7	lactobacillus_brevis	2727.7	0	0	0							226413	1	3	N	4	Firmicutes
4huq	T	S	Q03PY7	Q03S56	lactobacillus_brevis	5221.3	0	0	1
4hz9	A	B	C6BHF2	C6BHF3	ralstonia_pickettii	1854.7	-1	0	0							577704	1	2	N	2	Proteobacteria_B
4hzu	S	A	Q03NM0	Q03PY5	lactobacillus_brevis	0.0	0	0	0
4hzu	S	B	Q03NM0	Q03PY6	lactobacillus_brevis	168.1	0	0	0
4hzu	S	T	Q03NM0	Q03PY7	lactobacillus_brevis	5521.7	0	0	1
4i0x	A	B	B1MD68	B1MD69	mycobacterium_abscessus	3396.5	0	0								396105	1	2	N	4	Actinobacteria
4i98	A	B	C1CMI6	C1CMI5	streptococcus_pneumoniae	3974.0	0	0	1							538461	6	7	N	9	Firmicutes
4i99	A	C	Q8TZY2	Q8TZY3	pyrococcus_furiosus	2034.5	1	0	0							54472	1	2	C	2	Euryarchaeota
4igc	X	A	P00579	P0A7Z4	escherichia_coli	623.6	1	0	0	445	2043	306	1141	11809	47625
4igc	X	C	P00579	P0A8V2	escherichia_coli	4395.8	-1	0	0	445	970.5	306	968	11809	16156
4igc	X	D	P00579	P0A8T7	escherichia_coli	6962.6	-1	0	0	445	644	306	691	11809	17553
4igc	X	E	P00579	P0A800	escherichia_coli	0.0	1	0	0	445	1402.5	306	1645	11809	29488
4ihf	G	A	G7RM21	P21645	escherichia_coli	732.3	-1	0	0	2945	101	2945	177	357865	4225
4iw3	A	B	Q88CM1	Q88QP8	pseudomonas_putida	3463.9	0	0
4j16	A	C	Q72GR8	Q72GS0	thermus_thermophilus	1428.8	1	1	0							97831	1	3	C	3	DeinococcusThermus
4j3o	F	G	P08189	P08190	escherichia_coli	2861.6	-1	0	0	0.207	0.473	0.207	0.473	16	21	3832	2	3	N	4	Proteobacteria_G
4j3o	F	H	P08189	P08191	escherichia_coli	0.0	-1	0	0	0.207	0.876	0.207	0.876	16	29	3832	2	4	C	4	Proteobacteria_G
4j3o	G	C	P08190	P31697	escherichia_coli	326.2	1	0	0	0.473	5.65	0.473	5.65	21	149
4j3o	D	G	P30130	P08190	escherichia_coli	4625.5	0	0	1	0.99	0.473	0.99	0.473	17	21	3832	1	3	N	4	Proteobacteria_G
4j3o	G	H	P08190	P08191	escherichia_coli	2639.2	1	0	0	0.473	0.876	0.473	0.876	21	29	3832	3	4	C	4	Proteobacteria_G
4j7c	I	A	O32081	O32080	bacillus_subtilis	851.6	-1	0	0	2.21	30.3					1171759	1	2	N	2	Firmicutes
4jbw	A	M	P68187	P69783	escherichia_coli	1762.4	1	0	0	101.5	3814.5	158	2175	31	32738
4jbw	F	M	P02916	P69783	escherichia_coli	0.0	1	0	0	1.165	3814.5	1.33	2175	25	32738
4jbw	G	M	P68183	P69783	escherichia_coli	0.0	1	0	0	0.06	3814.5	0.06	2175	42	32738
4jkr	A	F	B1X6E7	P00579	escherichia_coli	0.1	-1	0	0	2043	445	1141	306	47625	11809
4jkr	C	F	K0AVA1	P00579	escherichia_coli	4376.7	1	0	0	970.5	445	968	306	16156	11809
4jkr	D	F	K0BCS5	P00579	escherichia_coli	5696.4	1	0	0	644	445	691	306	17553	11809
4jkr	E	F	K0BU55	P00579	escherichia_coli	0.0	-1	0	0	1402.5	445	1645	306	29488	11809
4jmf	B	A	G3XD93	Q9I788	pseudomonas_aeruginosa	2644.8	0	0	1
4jn6	B	A	P9WQH2	P9WMK4	mycobacterium_tuberculosis	3255.6	0	0	1	90.4	272					23143	2	3	C	3	Actinobacteria
4kbm	A	B	P9WGY8	P9WJG2	mycobacterium_tuberculosis	1070.1	0	0		1114	816
4keh	C	A	K0BL73	P0A6Q3	escherichia_coli	1144.0	-1	0	0	2945	567	2945	1065	357865	22820
4khz	A	E	C9QV42	P0AEX9	escherichia_coli	0.1	-1	0	0	101.5	411	158	1392	31	652
4khz	A	F	C9QV42	P02916	escherichia_coli	1546.7	-1	0	0	101.5	1.165	158	1.33	31	25
4khz	G	E	C9QV46	P0AEX9	escherichia_coli	2229.3	1	1	0	0.06	411	0.06	1392	42	652
4khz	G	F	C9QV46	P02916	escherichia_coli	7645.1	0	0	1	0.06	1.165	0.06	1.33	42	25
4kpu	B	A	D2RIQ2	D2RIQ3	acidaminococcus_fermentans	7343.3	0	1								655100	1	2	C	2	Firmicutes
4kt3	A	B	Q4KC90	Q4KC91	pseudomonas_protegens	2526.7	0	0								66419	1	2	N	2	Proteobacteria_G
4kt5	A	C	Q7DB61	Q7DB62	escherichia_coli	1504.2	1	0	0
4kx6	B	A	C5A1E7	P00363	escherichia_coli	5291.8	0	1	1	742	609	253	188	404	420
4kx6	B	D	C5A1E7	P0A8Q3	escherichia_coli	1672.3	0	0	0	742	11.29	253	1.38	404	411
4kx6	C	A	C9QU46	P00363	escherichia_coli	366.8	0	0	0	44.55	609	39.3	188	267	420
4kx6	C	D	C9QU46	P0A8Q3	escherichia_coli	4721.5	0	0	1	44.55	11.29	39.3	1.38	267	411
4kxr	A	B	I6X486	Q79FE1	mycobacterium_tuberculosis	4383.1	0	0	1	48.4	294
4kxr	A	C	I6X486	O53943	mycobacterium_tuberculosis	0.0	1	0	0	48.4	542
4kxr	C	B	O53943	Q79FE1	mycobacterium_tuberculosis	2939.1	-1	0	0	542	294
4l63	B	A	Q8GAV3	Q8GAV4	escherichia_coli	782.1	1	0	0
4lfk	A	B	C7TGZ6	C7TGZ5	lactobacillus_rhamnosus	4022.3	0	0	1							613646	2	3	C	4	Firmicutes
4lk1	A	F	C9QXI7	P00579	escherichia_coli	0.0	-1	0	0	2043	445	1141	306	47625	11809
4lk1	C	F	C9QV90	P00579	escherichia_coli	3887.0	1	0	0	970.5	445	968	306	16156	11809
4lk1	D	F	C5A0S8	P00579	escherichia_coli	6201.9	1	0	0	644	445	691	306	17553	11809
4lk1	E	F	C9QUL2	P00579	escherichia_coli	0.0	-1	0	0	1402.5	445	1645	306	29488	11809
4lrx	A	C	P76015	P76016	escherichia_coli	2363.9	0	0	0	282.5	0.151	303	0.151	165	39
4lrz	A	E	P76014	P76016	escherichia_coli	2004.0	-1	0	0	77.6	0.151	143	0.151	285	39
4lw4	C	A	D5CZ88	Q46925	escherichia_coli	1528.3	-1	1	0	36.25	7.31	42.9	12.4	813	307
4mn4	A	C	P0AFI2	P22523	escherichia_coli	1302.1	-1	0	0	37.9	64.8	37.9	64.8	1554	1215
4ng2	A	E	P25084	Q9I494	pseudomonas_aeruginosa	1523.7	-1	0	0	315	38.1
4nqw	A	B	P9WGH6	P9WGX4	mycobacterium_tuberculosis	4171.8	0	1		223	295					22401	7	8	C	8	Actinobacteria
4o9p	A	B	Q72GR9	Q72GS0	thermus_thermophilus	7040.6	0	1								97831	2	3	C	3	DeinococcusThermus
4p6i	C	A	Q46896	P45956	escherichia_coli	2411.8	1	0	0	2.75	0.01	2.75	0.01	5	19	3528	6	7	C	7	Proteobacteria_G
4q2u	A	B	Q47150	Q47149	escherichia_coli	3201.9	1	0	0	50.6	0.385	50.6	0.385	782	136	3046	1	2	C	2	Proteobacteria_G
