# Supplementary material for: Operon Gene Order Is Optimized for Ordered Protein Complex Assembly
Source: Cell Rep. 2016 Jan 21;14(4):679–85. doi: 10.1016/j.celrep.2015.12.085 (PMC4742563; doi:10.1016/j.celrep.2015.12.085)
Supplement: Dataset S2. Pairs of E. coli Genes from the Same Operon with or without Evidence of Binary Protein-Protein Interaction, Related to Figure 2 [file mmc3.xlsx]

## Sheet: datasetS3
geneA	geneB	position_A	position_B	operon_ID	operon_length	y2h_ppi_detected
P0AER3	P0AER5	1	2	173796	4	FALSE
P0AAG3	P0AER3	3	1	173796	4	FALSE
P0AER3	P41409	1	4	173796	4	FALSE
P0AAG3	P0AER5	3	2	173796	4	FALSE
P0AER5	P41409	2	4	173796	4	FALSE
P0AAG3	P41409	3	4	173796	4	FALSE
P0AAS7	P24186	2	1	173774	2	FALSE
P78271	Q47702	2	1	174125	2	FALSE
P0AFC3	P0AFC7	1	2	174097	11	FALSE
P0AFC3	P33599	1	3	174097	11	FALSE
P0AFC3	P0AFD1	1	4	174097	11	FALSE
P0AFC3	P31979	1	5	174097	11	FALSE
P0AFC3	P33602	1	6	174097	11	FALSE
P0AFC3	P0AFD4	1	7	174097	11	FALSE
P0AFC3	P0AFD6	1	8	174097	11	FALSE
P0AFC3	P0AFE0	1	9	174097	11	FALSE
P0AFC3	P0AFE4	1	10	174097	11	FALSE
P0AFC3	P33607	1	11	174097	11	FALSE
P0AFC7	P33599	2	3	174097	11	FALSE
P0AFC7	P0AFD1	2	4	174097	11	FALSE
P0AFC7	P31979	2	5	174097	11	FALSE
P0AFC7	P33602	2	6	174097	11	FALSE
P0AFC7	P0AFD4	2	7	174097	11	FALSE
P0AFC7	P0AFD6	2	8	174097	11	FALSE
P0AFC7	P0AFE0	2	9	174097	11	FALSE
P0AFC7	P0AFE4	2	10	174097	11	FALSE
P0AFC7	P33607	2	11	174097	11	FALSE
P0AFD1	P33599	4	3	174097	11	FALSE
P31979	P33599	5	3	174097	11	FALSE
P33599	P33602	3	6	174097	11	TRUE
P0AFD4	P33599	7	3	174097	11	FALSE
P0AFD6	P33599	8	3	174097	11	FALSE
P0AFE0	P33599	9	3	174097	11	FALSE
P0AFE4	P33599	10	3	174097	11	FALSE
P33599	P33607	3	11	174097	11	FALSE
P0AFD1	P31979	4	5	174097	11	FALSE
P0AFD1	P33602	4	6	174097	11	TRUE
P0AFD1	P0AFD4	4	7	174097	11	FALSE
P0AFD1	P0AFD6	4	8	174097	11	FALSE
P0AFD1	P0AFE0	4	9	174097	11	FALSE
P0AFD1	P0AFE4	4	10	174097	11	FALSE
P0AFD1	P33607	4	11	174097	11	FALSE
P31979	P33602	5	6	174097	11	FALSE
P0AFD4	P31979	7	5	174097	11	FALSE
P0AFD6	P31979	8	5	174097	11	FALSE
P0AFE0	P31979	9	5	174097	11	FALSE
P0AFE4	P31979	10	5	174097	11	FALSE
P31979	P33607	5	11	174097	11	FALSE
P0AFD4	P33602	7	6	174097	11	FALSE
P0AFD6	P33602	8	6	174097	11	FALSE
P0AFE0	P33602	9	6	174097	11	FALSE
P0AFE4	P33602	10	6	174097	11	FALSE
P33602	P33607	6	11	174097	11	FALSE
P0AFD4	P0AFD6	7	8	174097	11	FALSE
P0AFD4	P0AFE0	7	9	174097	11	FALSE
P0AFD4	P0AFE4	7	10	174097	11	FALSE
P0AFD4	P33607	7	11	174097	11	FALSE
P0AFD6	P0AFE0	8	9	174097	11	FALSE
P0AFD6	P0AFE4	8	10	174097	11	FALSE
P0AFD6	P33607	8	11	174097	11	FALSE
P0AFE0	P0AFE4	9	10	174097	11	FALSE
P0AFE0	P33607	9	11	174097	11	FALSE
P0AFE4	P33607	10	11	174097	11	FALSE
P0AEP7	P30147	1	2	173769	2	FALSE
P0A7N1	Q2EEQ2	1	2	173721	2	FALSE
P0A6S5	Q46893	1	2	174192	6	FALSE
P0A6S5	P62617	1	3	174192	6	FALSE
P0A6S5	Q57261	1	4	174192	6	FALSE
P0A6S5	P0A840	1	5	174192	6	FALSE
P0A6S5	P0A7A5	1	6	174192	6	FALSE
P62617	Q46893	3	2	174192	6	FALSE
Q46893	Q57261	2	4	174192	6	FALSE
P0A840	Q46893	5	2	174192	6	FALSE
P0A7A5	Q46893	6	2	174192	6	FALSE
P62617	Q57261	3	4	174192	6	FALSE
P0A840	P62617	5	3	174192	6	FALSE
P0A7A5	P62617	6	3	174192	6	FALSE
P0A840	Q57261	5	4	174192	6	FALSE
P0A7A5	Q57261	6	4	174192	6	FALSE
P0A7A5	P0A840	6	5	174192	6	FALSE
P0A887	P0ADP7	1	2	174340	3	FALSE
P0A6A0	P0A887	3	1	174340	3	FALSE
P0A6A0	P0ADP7	3	2	174340	3	FALSE
P09424	P0AF10	1	2	174385	2	FALSE
P63417	P64599	2	1	174278	2	FALSE
P0AAS5	P37306	1	2	173772	2	FALSE
P0A8J2	P0AEF0	1	2	174508	3	FALSE
P0A8J2	P18390	1	3	174508	3	FALSE
P0AEF0	P18390	2	3	174508	3	FALSE
P0DM85	P39267	1	2	174463	2	FALSE
Q47155	Q47156	1	2	173704	4	FALSE
Q47155	Q47157	1	3	173704	4	FALSE
Q47155	Q47158	1	4	173704	4	FALSE
Q47156	Q47157	2	3	173704	4	FALSE
Q47156	Q47158	2	4	173704	4	FALSE
Q47157	Q47158	3	4	173704	4	FALSE
P12994	P12995	2	1	173821	2	FALSE
P0CF87	P77013	2	1	174171	2	FALSE
P67697	P76106	2	1	173941	2	TRUE
P0AAZ4	P61316	2	1	173845	3	FALSE
P0A8L1	P61316	3	1	173845	3	FALSE
P0A8L1	P0AAZ4	3	2	173845	3	FALSE
P12008	P39199	2	1	174108	6	FALSE
P0C0T5	P39199	3	1	174108	6	FALSE
P0AD30	P39199	4	1	174108	6	FALSE
P39199	P76938	1	5	174108	6	FALSE
P39199	P64540	1	6	174108	6	FALSE
P0C0T5	P12008	3	2	174108	6	FALSE
P0AD30	P12008	4	2	174108	6	FALSE
P12008	P76938	2	5	174108	6	FALSE
P12008	P64540	2	6	174108	6	FALSE
P0AD30	P0C0T5	4	3	174108	6	FALSE
P0C0T5	P76938	3	5	174108	6	FALSE
P0C0T5	P64540	3	6	174108	6	FALSE
P0AD30	P76938	4	5	174108	6	FALSE
P0AD30	P64540	4	6	174108	6	FALSE
P64540	P76938	6	5	174108	6	FALSE
P64429	P76562	1	2	174137	3	FALSE
P64429	P76561	1	3	174137	3	FALSE
P76561	P76562	3	2	174137	3	FALSE
P23883	P37906	1	2	173920	3	FALSE
P23883	P50457	1	3	173920	3	FALSE
P37906	P50457	2	3	173920	3	FALSE
P40874	P64442	1	2	173879	2	FALSE
P09147	P09148	1	2	173817	4	FALSE
P09147	P0A6T3	1	3	173817	4	FALSE
P09147	P0A9C3	1	4	173817	4	FALSE
P09148	P0A6T3	2	3	173817	4	FALSE
P09148	P0A9C3	2	4	173817	4	FALSE
P0A6T3	P0A9C3	3	4	173817	4	FALSE
P0ADU5	Q46866	1	2	174249	2	FALSE
P37342	P39409	1	2	174512	2	FALSE
P08997	P0A9G6	1	2	174447	2	FALSE
P0ACY9	P33219	1	2	174015	2	FALSE
P0A9C0	P13033	1	2	174092	3	FALSE
P0A996	P0A9C0	3	1	174092	3	FALSE
P0A996	P13033	3	2	174092	3	FALSE
P0AAI3	P0AC13	1	2	174282	3	FALSE
P0AAI3	P31120	1	3	174282	3	FALSE
P0AC13	P31120	2	3	174282	3	FALSE
P0AEJ0	P27303	2	1	174181	2	FALSE
P0A823	P37025	2	1	173687	2	FALSE
P0A9G2	P13738	2	1	173659	2	FALSE
P36645	P36647	2	1	173679	3	FALSE
P36646	P36647	3	1	173679	3	FALSE
P36645	P36646	2	3	173679	3	FALSE
P0AD35	P76510	1	2	174112	5	FALSE
P0AD35	P76509	1	3	174112	5	FALSE
P0AD35	P76508	1	4	174112	5	FALSE
P0AD35	P77656	1	5	174112	5	FALSE
P76509	P76510	3	2	174112	5	FALSE
P76508	P76510	4	2	174112	5	FALSE
P76510	P77656	2	5	174112	5	FALSE
P76508	P76509	4	3	174112	5	FALSE
P76509	P77656	3	5	174112	5	FALSE
P76508	P77656	4	5	174112	5	FALSE
P09348	P0AF06	1	2	174027	4	FALSE
P07363	P09348	3	1	174027	4	FALSE
P09348	P0A964	1	4	174027	4	FALSE
P07363	P0AF06	3	2	174027	4	FALSE
P0A964	P0AF06	4	2	174027	4	FALSE
P07363	P0A964	3	4	174027	4	FALSE
P0AFX7	P0AGB6	2	1	174159	4	TRUE
P0AFX9	P0AGB6	3	1	174159	4	FALSE
P0AGB6	P46187	1	4	174159	4	FALSE
P0AFX7	P0AFX9	2	3	174159	4	FALSE
P0AFX7	P46187	2	4	174159	4	FALSE
P0AFX9	P46187	3	4	174159	4	FALSE
P0ADD7	P39404	1	2	174509	2	FALSE
P0A800	P60546	2	1	174374	5	FALSE
P0AG24	P60546	3	1	174374	5	FALSE
P0AGJ2	P60546	4	1	174374	5	FALSE
P24230	P60546	5	1	174374	5	FALSE
P0A800	P0AG24	2	3	174374	5	FALSE
P0A800	P0AGJ2	2	4	174374	5	FALSE
P0A800	P24230	2	5	174374	5	FALSE
P0AG24	P0AGJ2	3	4	174374	5	FALSE
P0AG24	P24230	3	5	174374	5	FALSE
P0AGJ2	P24230	4	5	174374	5	FALSE
P0ACW0	P76061	2	1	173930	2	FALSE
P0A894	P69829	2	1	174288	3	FALSE
P0A9N0	P69829	3	1	174288	3	FALSE
P0A894	P0A9N0	2	3	174288	3	FALSE
P0ABK9	P0ABL1	1	2	174457	7	FALSE
P0AAK7	P0ABK9	3	1	174457	7	FALSE
P0ABK9	P32709	1	4	174457	7	FALSE
P0ABK9	P32710	1	5	174457	7	FALSE
P0ABK9	P32711	1	6	174457	7	FALSE
P0ABK9	P32712	1	7	174457	7	FALSE
P0AAK7	P0ABL1	3	2	174457	7	FALSE
P0ABL1	P32709	2	4	174457	7	FALSE
P0ABL1	P32710	2	5	174457	7	FALSE
P0ABL1	P32711	2	6	174457	7	FALSE
P0ABL1	P32712	2	7	174457	7	FALSE
P0AAK7	P32709	3	4	174457	7	FALSE
P0AAK7	P32710	3	5	174457	7	FALSE
P0AAK7	P32711	3	6	174457	7	FALSE
P0AAK7	P32712	3	7	174457	7	FALSE
P32709	P32710	4	5	174457	7	FALSE
P32709	P32711	4	6	174457	7	FALSE
P32709	P32712	4	7	174457	7	FALSE
P32710	P32711	5	6	174457	7	FALSE
P32710	P32712	5	7	174457	7	FALSE
P32711	P32712	6	7	174457	7	FALSE
P0CF47	P0CF61	1	2	173907	2	FALSE
P00363	P0AC47	1	2	174472	6	FALSE
P00363	P0A8Q0	1	3	174472	6	FALSE
P00363	P0A8Q3	1	4	174472	6	FALSE
P00363	P00811	1	5	174472	6	FALSE
P00363	P0A901	1	6	174472	6	FALSE
P0A8Q0	P0AC47	3	2	174472	6	FALSE
P0A8Q3	P0AC47	4	2	174472	6	FALSE
P00811	P0AC47	5	2	174472	6	FALSE
P0A901	P0AC47	6	2	174472	6	FALSE
P0A8Q0	P0A8Q3	3	4	174472	6	FALSE
P00811	P0A8Q0	5	3	174472	6	FALSE
P0A8Q0	P0A901	3	6	174472	6	FALSE
P00811	P0A8Q3	5	4	174472	6	FALSE
P0A8Q3	P0A901	4	6	174472	6	FALSE
P00811	P0A901	5	6	174472	6	FALSE
P32154	P32155	2	1	174327	4	FALSE
P32153	P32155	3	1	174327	4	FALSE
P32152	P32155	4	1	174327	4	FALSE
P32153	P32154	3	2	174327	4	FALSE
P32152	P32154	4	2	174327	4	FALSE
P32152	P32153	4	3	174327	4	FALSE
P31574	P60566	2	1	173666	5	TRUE
P60566	P68644	1	3	173666	5	FALSE
P60566	P68646	1	4	173666	5	FALSE
P31679	P60566	5	1	173666	5	FALSE
P31574	P68644	2	3	173666	5	FALSE
P31574	P68646	2	4	173666	5	FALSE
P31574	P31679	2	5	173666	5	FALSE
P68644	P68646	3	4	173666	5	FALSE
P31679	P68644	5	3	173666	5	FALSE
P31679	P68646	5	4	173666	5	FALSE
P39451	P67699	1	2	173950	2	FALSE
P30850	P76035	2	1	173917	2	FALSE
P75711	P77161	2	1	173770	6	FALSE
P75712	P77161	3	1	173770	6	FALSE
P77161	P77671	1	4	173770	6	FALSE
P77161	P77328	1	5	173770	6	FALSE
P77161	P77364	1	6	173770	6	FALSE
P75711	P75712	2	3	173770	6	FALSE
P75711	P77671	2	4	173770	6	FALSE
P75711	P77328	2	5	173770	6	FALSE
P75711	P77364	2	6	173770	6	FALSE
P75712	P77671	3	4	173770	6	FALSE
P75712	P77328	3	5	173770	6	FALSE
P75712	P77364	3	6	173770	6	FALSE
P77328	P77671	5	4	173770	6	FALSE
P77364	P77671	6	4	173770	6	FALSE
P77328	P77364	5	6	173770	6	FALSE
P0AF12	P37028	1	2	173690	3	FALSE
P0AF12	P0AFP0	1	3	173690	3	FALSE
P0AFP0	P37028	3	2	173690	3	FALSE
P75913	P75914	1	2	173872	3	FALSE
P75913	P75915	1	3	173872	3	FALSE
P75914	P75915	2	3	173872	3	FALSE
P0A8D6	P75917	2	1	173876	3	FALSE
P75917	P75919	1	3	173876	3	FALSE
P0A8D6	P75919	2	3	173876	3	FALSE
P0A8P8	P0AEG6	1	2	174225	5	FALSE
P0A8P8	P21893	1	3	174225	5	FALSE
P07012	P0A8P8	4	1	174225	5	FALSE
P0A8N3	P0A8P8	5	1	174225	5	FALSE
P0AEG6	P21893	2	3	174225	5	FALSE
P07012	P0AEG6	4	2	174225	5	FALSE
P0A8N3	P0AEG6	5	2	174225	5	FALSE
P07012	P21893	4	3	174225	5	FALSE
P0A8N3	P21893	5	3	174225	5	FALSE
P07012	P0A8N3	4	5	174225	5	FALSE
P28904	P36672	2	1	174485	2	FALSE
P39368	Q2EEU2	2	1	174497	2	FALSE
P76417	P76418	1	2	174062	3	FALSE
P76417	P76419	1	3	174062	3	FALSE
P76418	P76419	2	3	174062	3	FALSE
P08178	P08179	1	2	174143	2	FALSE
Q46864	Q46865	2	1	174248	2	FALSE
Q47269	Q47270	1	2	173778	5	FALSE
P68661	Q47269	3	1	173778	5	FALSE
P0AG74	Q47269	4	1	173778	5	FALSE
Q47269	Q47272	1	5	173778	5	FALSE
P68661	Q47270	3	2	173778	5	FALSE
P0AG74	Q47270	4	2	173778	5	FALSE
Q47270	Q47272	2	5	173778	5	FALSE
P0AG74	P68661	4	3	173778	5	FALSE
P68661	Q47272	3	5	173778	5	FALSE
P0AG74	Q47272	4	5	173778	5	FALSE
P0AFG0	P0AG96	2	1	174311	2	FALSE
P76536	P76537	2	1	174128	2	FALSE
P0AFR4	P77766	2	1	173913	3	FALSE
P45848	P77766	3	1	173913	3	FALSE
P0AFR4	P45848	2	3	173913	3	FALSE
P76422	P76423	2	1	174063	4	FALSE
P76421	P76423	3	1	174063	4	FALSE
P0ACM5	P76423	4	1	174063	4	FALSE
P76421	P76422	3	2	174063	4	FALSE
P0ACM5	P76422	4	2	174063	4	FALSE
P0ACM5	P76421	4	3	174063	4	FALSE
P0A707	P0A8M3	2	1	173992	2	FALSE
P76077	P76078	1	2	173935	11	FALSE
P76077	P76079	1	3	173935	11	FALSE
P76077	P76080	1	4	173935	11	FALSE
P76077	P76081	1	5	173935	11	FALSE
P76077	P76082	1	6	173935	11	FALSE
P76077	P77467	1	7	173935	11	FALSE
P76077	P76083	1	8	173935	11	FALSE
P76077	P76084	1	9	173935	11	FALSE
P0C7L2	P76077	10	1	173935	11	FALSE
P76077	P76085	1	11	173935	11	FALSE
P76078	P76079	2	3	173935	11	FALSE
P76078	P76080	2	4	173935	11	FALSE
P76078	P76081	2	5	173935	11	FALSE
P76078	P76082	2	6	173935	11	FALSE
P76078	P77467	2	7	173935	11	FALSE
P76078	P76083	2	8	173935	11	FALSE
P76078	P76084	2	9	173935	11	FALSE
P0C7L2	P76078	10	2	173935	11	FALSE
P76078	P76085	2	11	173935	11	FALSE
P76079	P76080	3	4	173935	11	FALSE
P76079	P76081	3	5	173935	11	FALSE
P76079	P76082	3	6	173935	11	FALSE
P76079	P77467	3	7	173935	11	FALSE
P76079	P76083	3	8	173935	11	FALSE
P76079	P76084	3	9	173935	11	FALSE
P0C7L2	P76079	10	3	173935	11	FALSE
P76079	P76085	3	11	173935	11	FALSE
P76080	P76081	4	5	173935	11	FALSE
P76080	P76082	4	6	173935	11	FALSE
P76080	P77467	4	7	173935	11	FALSE
P76080	P76083	4	8	173935	11	FALSE
P76080	P76084	4	9	173935	11	FALSE
P0C7L2	P76080	10	4	173935	11	FALSE
P76080	P76085	4	11	173935	11	FALSE
P76081	P76082	5	6	173935	11	FALSE
P76081	P77467	5	7	173935	11	FALSE
P76081	P76083	5	8	173935	11	FALSE
P76081	P76084	5	9	173935	11	FALSE
P0C7L2	P76081	10	5	173935	11	FALSE
P76081	P76085	5	11	173935	11	FALSE
P76082	P77467	6	7	173935	11	FALSE
P76082	P76083	6	8	173935	11	FALSE
P76082	P76084	6	9	173935	11	FALSE
P0C7L2	P76082	10	6	173935	11	FALSE
P76082	P76085	6	11	173935	11	FALSE
P76083	P77467	8	7	173935	11	FALSE
P76084	P77467	9	7	173935	11	FALSE
P0C7L2	P77467	10	7	173935	11	FALSE
P76085	P77467	11	7	173935	11	FALSE
P76083	P76084	8	9	173935	11	FALSE
P0C7L2	P76083	10	8	173935	11	FALSE
P76083	P76085	8	11	173935	11	FALSE
P0C7L2	P76084	10	9	173935	11	FALSE
P76084	P76085	9	11	173935	11	FALSE
P0C7L2	P76085	10	11	173935	11	FALSE
P0AGG0	P18200	1	2	173748	2	FALSE
P0ABK7	P28307	1	2	173874	3	FALSE
P0ABK7	P52107	1	3	173874	3	FALSE
P28307	P52107	2	3	173874	3	FALSE
P0ACF0	P32681	1	2	174306	2	FALSE
P04425	P0AGL7	2	1	174235	2	FALSE
Q46796	Q46797	2	1	174218	5	FALSE
P0CF40	Q46797	3	1	174218	5	FALSE
P0CF53	Q46797	4	1	174218	5	FALSE
Q46795	Q46797	5	1	174218	5	FALSE
P0CF40	Q46796	3	2	174218	5	FALSE
P0CF53	Q46796	4	2	174218	5	FALSE
Q46795	Q46796	5	2	174218	5	FALSE
P0CF40	P0CF53	3	4	174218	5	FALSE
P0CF40	Q46795	3	5	174218	5	FALSE
P0CF53	Q46795	4	5	174218	5	FALSE
P33668	P77759	1	2	173766	3	FALSE
P33668	P33669	1	3	173766	3	FALSE
P33669	P77759	3	2	173766	3	FALSE
P08189	P30130	2	1	174500	4	FALSE
P08190	P30130	3	1	174500	4	FALSE
P08191	P30130	4	1	174500	4	FALSE
P08189	P08190	2	3	174500	4	FALSE
P08189	P08191	2	4	174500	4	FALSE
P08190	P08191	3	4	174500	4	FALSE
P0A8C4	P15034	1	2	174228	4	FALSE
P0A8C4	P25534	1	3	174228	4	FALSE
P0A8C4	P25535	1	4	174228	4	FALSE
P15034	P25534	2	3	174228	4	FALSE
P15034	P25535	2	4	174228	4	FALSE
P25534	P25535	3	4	174228	4	FALSE
P0A8Z3	P0ABU9	1	2	173814	4	FALSE
P0A8Z3	P0ABV6	1	3	173814	4	FALSE
P0A8Z3	P19934	1	4	173814	4	FALSE
P0ABU9	P0ABV6	2	3	173814	4	FALSE
P0ABU9	P19934	2	4	173814	4	FALSE
P0ABV6	P19934	3	4	173814	4	FALSE
P0ADI9	P37617	1	2	174412	2	FALSE
P09831	P09832	1	2	174291	2	FALSE
P0A8I1	P0A8W5	2	1	174236	2	FALSE
P69346	P69348	1	2	174049	2	TRUE
P0AEZ9	P30745	2	1	173823	5	FALSE
P0A738	P30745	3	1	173823	5	FALSE
P30745	P30748	1	4	173823	5	FALSE
P30745	P30749	1	5	173823	5	FALSE
P0A738	P0AEZ9	3	2	173823	5	FALSE
P0AEZ9	P30748	2	4	173823	5	FALSE
P0AEZ9	P30749	2	5	173823	5	FALSE
P0A738	P30748	3	4	173823	5	FALSE
P0A738	P30749	3	5	173823	5	FALSE
P30748	P30749	4	5	173823	5	TRUE
P03959	P36937	2	1	173803	6	FALSE
P03960	P36937	3	1	173803	6	FALSE
P03961	P36937	4	1	173803	6	FALSE
P21865	P36937	5	1	173803	6	FALSE
P21866	P36937	6	1	173803	6	FALSE
P03959	P03960	2	3	173803	6	FALSE
P03959	P03961	2	4	173803	6	FALSE
P03959	P21865	2	5	173803	6	FALSE
P03959	P21866	2	6	173803	6	FALSE
P03960	P03961	3	4	173803	6	FALSE
P03960	P21865	3	5	173803	6	FALSE
P03960	P21866	3	6	173803	6	FALSE
P03961	P21865	4	5	173803	6	FALSE
P03961	P21866	4	6	173803	6	FALSE
P21865	P21866	5	6	173803	6	TRUE
P0A8S9	P0ABY7	1	2	174028	2	FALSE
P0AB80	P0ADG1	2	1	174348	4	FALSE
P05791	P0ADG1	3	1	174348	4	FALSE
P04968	P0ADG1	4	1	174348	4	FALSE
P05791	P0AB80	3	2	174348	4	FALSE
P04968	P0AB80	4	2	174348	4	FALSE
P04968	P05791	4	3	174348	4	FALSE
P52126	P52127	2	1	174167	2	FALSE
P15032	P33228	1	2	173928	2	FALSE
P75793	P75794	2	1	173830	2	FALSE
P0AF45	P32687	1	2	174448	4	FALSE
P0AF45	P32688	1	3	174448	4	FALSE
P0AF45	P32689	1	4	174448	4	FALSE
P32687	P32688	2	3	174448	4	FALSE
P32687	P32689	2	4	174448	4	FALSE
P32688	P32689	3	4	174448	4	FALSE
P37636	P37637	1	2	174403	2	FALSE
P03023	P77569	2	1	173732	2	FALSE
P0A746	P76231	1	2	174000	2	FALSE
P0AEF4	P77510	2	1	173789	2	FALSE
P0CF40	P0CF53	1	2	173735	2	FALSE
P0A8K1	P39285	1	2	174474	2	FALSE
P0AFS9	P39172	2	1	174017	2	FALSE
P0AG38	P15043	2	1	174342	2	FALSE
P0ACW8	P29009	1	2	173966	3	FALSE
P0ACW8	P21418	1	3	173966	3	FALSE
P21418	P29009	3	2	173966	3	FALSE
P0A884	P60955	2	1	174212	2	FALSE
P00490	P15977	1	2	174422	2	FALSE
P37674	P37675	1	2	174390	7	FALSE
P37674	P37676	1	3	174390	7	FALSE
P37674	P37677	1	4	174390	7	FALSE
P37674	P37678	1	5	174390	7	FALSE
P37674	P37679	1	6	174390	7	FALSE
P37674	P37680	1	7	174390	7	FALSE
P37675	P37676	2	3	174390	7	FALSE
P37675	P37677	2	4	174390	7	FALSE
P37675	P37678	2	5	174390	7	FALSE
P37675	P37679	2	6	174390	7	FALSE
P37675	P37680	2	7	174390	7	FALSE
P37676	P37677	3	4	174390	7	FALSE
P37676	P37678	3	5	174390	7	FALSE
P37676	P37679	3	6	174390	7	FALSE
P37676	P37680	3	7	174390	7	FALSE
P37677	P37678	4	5	174390	7	FALSE
P37677	P37679	4	6	174390	7	FALSE
P37677	P37680	4	7	174390	7	FALSE
P37678	P37679	5	6	174390	7	FALSE
P37678	P37680	5	7	174390	7	FALSE
P37679	P37680	6	7	174390	7	FALSE
P39314	P39315	2	1	174481	2	FALSE
P0CF40	P0CF53	1	2	174490	2	FALSE
P39328	Q6BEX0	2	1	174484	3	FALSE
P37772	Q6BEX0	3	1	174484	3	FALSE
P37772	P39328	3	2	174484	3	FALSE
P60906	P76576	1	2	174148	3	FALSE
P60906	P77774	1	3	174148	3	FALSE
P76576	P77774	2	3	174148	3	FALSE
P0AAA3	P71301	2	1	173720	6	FALSE
P71301	P77188	1	3	173720	6	FALSE
P71301	P77802	1	4	173720	6	FALSE
P71301	P77694	1	5	173720	6	FALSE
P71301	P77263	1	6	173720	6	FALSE
P0AAA3	P77188	2	3	173720	6	FALSE
P0AAA3	P77802	2	4	173720	6	FALSE
P0AAA3	P77694	2	5	173720	6	FALSE
P0AAA3	P77263	2	6	173720	6	FALSE
P77188	P77802	3	4	173720	6	FALSE
P77188	P77694	3	5	173720	6	FALSE
P77188	P77263	3	6	173720	6	FALSE
P77694	P77802	5	4	173720	6	FALSE
P77263	P77802	6	4	173720	6	FALSE
P77263	P77694	6	5	173720	6	FALSE
P64483	P76237	2	1	174002	2	FALSE
P06715	P37634	2	1	174405	2	FALSE
P0ACE7	P75946	1	2	173887	6	FALSE
P0AB38	P0ACE7	3	1	173887	6	FALSE
P0ACE7	P75948	1	4	173887	6	FALSE
P0ACE7	P75949	1	5	173887	6	FALSE
P0A8E1	P0ACE7	6	1	173887	6	FALSE
P0AB38	P75946	3	2	173887	6	FALSE
P75946	P75948	2	4	173887	6	FALSE
P75946	P75949	2	5	173887	6	FALSE
P0A8E1	P75946	6	2	173887	6	FALSE
P0AB38	P75948	3	4	173887	6	FALSE
P0AB38	P75949	3	5	173887	6	FALSE
P0A8E1	P0AB38	6	3	173887	6	FALSE
P75948	P75949	4	5	173887	6	FALSE
P0A8E1	P75948	6	4	173887	6	FALSE
P0A8E1	P75949	6	5	173887	6	FALSE
P0AC78	P0AG00	1	2	174347	6	FALSE
P0AC78	P27828	1	3	174347	6	FALSE
P0AC78	P27829	1	4	174347	6	FALSE
P0AC78	P27830	1	5	174347	6	FALSE
P0AC78	P61887	1	6	174347	6	FALSE
P0AG00	P27828	2	3	174347	6	FALSE
P0AG00	P27829	2	4	174347	6	FALSE
P0AG00	P27830	2	5	174347	6	FALSE
P0AG00	P61887	2	6	174347	6	FALSE
P27828	P27829	3	4	174347	6	FALSE
P27828	P27830	3	5	174347	6	FALSE
P27828	P61887	3	6	174347	6	FALSE
P27829	P27830	4	5	174347	6	FALSE
P27829	P61887	4	6	174347	6	FALSE
P27830	P61887	5	6	174347	6	FALSE
P30750	P31547	1	2	173700	3	FALSE
P28635	P30750	3	1	173700	3	FALSE
P28635	P31547	3	2	173700	3	FALSE
P0ADE4	P39321	1	2	174482	3	FALSE
P0ADE4	P0AE48	1	3	174482	3	FALSE
P0AE48	P39321	3	2	174482	3	FALSE
P29680	P32664	2	1	174307	4	FALSE
P32664	P68739	1	3	174307	4	FALSE
P32664	P32680	1	4	174307	4	FALSE
P29680	P68739	2	3	174307	4	FALSE
P29680	P32680	2	4	174307	4	FALSE
P32680	P68739	4	3	174307	4	FALSE
P67430	P77258	1	2	173981	3	FALSE
P0AC81	P67430	3	1	173981	3	FALSE
P0AC81	P77258	3	2	173981	3	FALSE
P0A6H8	P0A8L7	1	2	173909	2	FALSE
P08400	P0AFJ5	2	1	173744	2	FALSE
P76397	P76398	1	2	174058	6	FALSE
P76397	P76399	1	3	174058	6	FALSE
P36554	P76397	4	1	174058	6	FALSE
P30847	P76397	5	1	174058	6	FALSE
P69228	P76397	6	1	174058	6	FALSE
P76398	P76399	2	3	174058	6	FALSE
P36554	P76398	4	2	174058	6	FALSE
P30847	P76398	5	2	174058	6	FALSE
P69228	P76398	6	2	174058	6	FALSE
P36554	P76399	4	3	174058	6	FALSE
P30847	P76399	5	3	174058	6	FALSE
P69228	P76399	6	3	174058	6	FALSE
P30847	P36554	5	4	174058	6	FALSE
P36554	P69228	4	6	174058	6	FALSE
P30847	P69228	5	6	174058	6	FALSE
P76141	P77432	1	2	173956	2	FALSE
P0A7N4	P0AB28	2	1	173885	6	FALSE
P0AB28	P27247	1	3	173885	6	FALSE
P0A6R0	P0AB28	4	1	173885	6	FALSE
P0AAI9	P0AB28	5	1	173885	6	FALSE
P0AB28	P0AEK2	1	6	173885	6	FALSE
P0A7N4	P27247	2	3	173885	6	FALSE
P0A6R0	P0A7N4	4	2	173885	6	FALSE
P0A7N4	P0AAI9	2	5	173885	6	FALSE
P0A7N4	P0AEK2	2	6	173885	6	FALSE
P0A6R0	P27247	4	3	173885	6	FALSE
P0AAI9	P27247	5	3	173885	6	FALSE
P0AEK2	P27247	6	3	173885	6	FALSE
P0A6R0	P0AAI9	4	5	173885	6	FALSE
P0A6R0	P0AEK2	4	6	173885	6	FALSE
P0AAI9	P0AEK2	5	6	173885	6	FALSE
P39359	P39360	2	1	174494	3	FALSE
P39358	P39360	3	1	174494	3	FALSE
P39358	P39359	3	2	174494	3	FALSE
P08371	P33554	2	1	174211	5	FALSE
P08370	P33554	3	1	174211	5	FALSE
P08372	P33554	4	1	174211	5	FALSE
P07648	P33554	5	1	174211	5	FALSE
P08370	P08371	3	2	174211	5	FALSE
P08371	P08372	2	4	174211	5	FALSE
P07648	P08371	5	2	174211	5	FALSE
P08370	P08372	3	4	174211	5	FALSE
P07648	P08370	5	3	174211	5	FALSE
P07648	P08372	5	4	174211	5	FALSE
P0ACR0	P33667	1	2	173767	2	FALSE
P37909	P75750	1	2	173808	4	FALSE
P37909	P75749	1	3	173808	4	FALSE
P37909	P75748	1	4	173808	4	FALSE
P75749	P75750	3	2	173808	4	FALSE
P75748	P75750	4	2	173808	4	FALSE
P75748	P75749	4	3	173808	4	FALSE
P76090	P76091	1	2	173938	4	FALSE
P76090	P76092	1	3	173938	4	FALSE
P76090	P76093	1	4	173938	4	FALSE
P76091	P76092	2	3	173938	4	FALSE
P76091	P76093	2	4	173938	4	FALSE
P76092	P76093	3	4	173938	4	FALSE
P07650	P0A6K6	1	2	174513	3	FALSE
P07650	P0ABP8	1	3	174513	3	FALSE
P0A6K6	P0ABP8	2	3	174513	3	FALSE
P55734	P77295	2	1	174177	2	FALSE
P0ADC3	P75957	1	2	173888	5	FALSE
P0ADC3	P75958	1	3	173888	5	FALSE
P0ADC3	P75959	1	4	173888	5	FALSE
P0ADC3	P75960	1	5	173888	5	FALSE
P75957	P75958	2	3	173888	5	FALSE
P75957	P75959	2	4	173888	5	FALSE
P75957	P75960	2	5	173888	5	FALSE
P75958	P75959	3	4	173888	5	FALSE
P75958	P75960	3	5	173888	5	FALSE
P75959	P75960	4	5	173888	5	FALSE
P07003	P75823	1	2	173840	4	FALSE
P07003	P75822	1	3	173840	4	FALSE
P07003	P75821	1	4	173840	4	FALSE
P75822	P75823	3	2	173840	4	FALSE
P75821	P75823	4	2	173840	4	FALSE
P75821	P75822	4	3	173840	4	FALSE
P23873	P23874	1	2	173955	2	FALSE
P45766	P45767	1	2	174303	4	FALSE
P45766	P45768	1	3	174303	4	FALSE
P45766	P45769	1	4	174303	4	FALSE
P45767	P45768	2	3	174303	4	FALSE
P45767	P45769	2	4	174303	4	FALSE
P45768	P45769	3	4	174303	4	FALSE
P13036	P15028	1	2	174492	5	FALSE
P13036	P15030	1	3	174492	5	FALSE
P13036	P15029	1	4	174492	5	FALSE
P13036	P15031	1	5	174492	5	FALSE
P15028	P15030	2	3	174492	5	FALSE
P15028	P15029	2	4	174492	5	FALSE
P15028	P15031	2	5	174492	5	FALSE
P15029	P15030	4	3	174492	5	FALSE
P15030	P15031	3	5	174492	5	FALSE
P15029	P15031	4	5	174492	5	FALSE
P17445	P17446	2	1	173725	3	FALSE
P17444	P17446	3	1	173725	3	FALSE
P17444	P17445	3	2	173725	3	FALSE
P69797	P69801	1	2	174008	4	FALSE
P69797	P69805	1	3	174008	4	FALSE
P67601	P69797	4	1	174008	4	FALSE
P69801	P69805	2	3	174008	4	FALSE
P67601	P69801	4	2	174008	4	FALSE
P67601	P69805	4	3	174008	4	FALSE
P0ADI7	P37348	1	2	174021	3	FALSE
P0ADI7	P64515	1	3	174021	3	FALSE
P37348	P64515	2	3	174021	3	FALSE
P07762	P15067	1	2	174419	5	FALSE
P07762	P0A6V1	1	3	174419	5	FALSE
P07762	P0A6U8	1	4	174419	5	FALSE
P07762	P0AC86	1	5	174419	5	FALSE
P0A6V1	P15067	3	2	174419	5	FALSE
P0A6U8	P15067	4	2	174419	5	FALSE
P0AC86	P15067	5	2	174419	5	FALSE
P0A6U8	P0A6V1	4	3	174419	5	FALSE
P0A6V1	P0AC86	3	5	174419	5	FALSE
P0A6U8	P0AC86	4	5	174419	5	FALSE
P0AEK0	P76280	2	1	174014	2	FALSE
P76538	P76539	2	1	174129	2	FALSE
P0A8X2	P75925	2	1	173878	2	FALSE
P65870	Q46904	1	2	174196	4	FALSE
P65870	Q46905	1	3	174196	4	FALSE
P65870	Q46906	1	4	174196	4	FALSE
Q46904	Q46905	2	3	174196	4	FALSE
Q46904	Q46906	2	4	174196	4	FALSE
Q46905	Q46906	3	4	174196	4	FALSE
P33348	P33349	1	2	174066	4	FALSE
P33348	P33352	1	3	174066	4	FALSE
P33348	P33353	1	4	174066	4	FALSE
P33349	P33352	2	3	174066	4	FALSE
P33349	P33353	2	4	174066	4	FALSE
P33352	P33353	3	4	174066	4	FALSE
P75800	P75801	1	2	173833	2	FALSE
P31057	P31663	1	2	173684	2	FALSE
P0A821	P14081	1	2	174388	2	FALSE
P32693	P32694	1	2	174453	2	FALSE
Q46799	Q46800	1	2	174219	3	FALSE
Q46799	Q46801	1	3	174219	3	FALSE
Q46800	Q46801	2	3	174219	3	FALSE
P0ABD8	P24182	1	2	174299	2	TRUE
P0AB46	Q7DFV3	2	1	173896	2	FALSE
P0A6T5	P25747	1	2	174074	2	FALSE
P77165	P77324	1	2	173719	5	FALSE
P77165	P77489	1	3	173719	5	FALSE
P77165	P77183	1	4	173719	5	FALSE
P75684	P77165	5	1	173719	5	FALSE
P77324	P77489	2	3	173719	5	FALSE
P77183	P77324	4	2	173719	5	FALSE
P75684	P77324	5	2	173719	5	FALSE
P77183	P77489	4	3	173719	5	FALSE
P75684	P77489	5	3	173719	5	FALSE
P75684	P77183	5	4	173719	5	FALSE
P00722	P02920	1	2	173731	3	FALSE
P00722	P07464	1	3	173731	3	FALSE
P02920	P07464	2	3	173731	3	FALSE
P76462	P76463	2	1	174088	2	FALSE
P0CF40	P0CF53	1	2	173937	2	FALSE
P33229	P33230	1	2	173927	2	FALSE
P0AB98	P0ABC0	2	1	174354	3	FALSE
P0ABC0	P68699	1	3	174354	3	FALSE
P0AB98	P68699	2	3	174354	3	FALSE
P04128	P39264	1	2	174499	3	FALSE
P04128	P31697	1	3	174499	3	FALSE
P31697	P39264	3	2	174499	3	FALSE
P12281	P12282	1	2	173831	2	FALSE
P0AA41	Q46919	2	1	174204	3	FALSE
P65367	Q46919	3	1	174204	3	FALSE
P0AA41	P65367	2	3	174204	3	FALSE
P05804	P0CE44	1	2	173976	3	FALSE
P05804	Q47706	1	3	173976	3	FALSE
P0CE44	Q47706	2	3	173976	3	FALSE
P0AE12	P76350	2	1	174042	2	FALSE
P0CF66	P0CF79	1	2	173776	4	FALSE
P0CF66	P75718	1	3	173776	4	FALSE
P0CF66	P23895	1	4	173776	4	FALSE
P0CF79	P75718	2	3	173776	4	FALSE
P0CF79	P23895	2	4	173776	4	FALSE
P23895	P75718	4	3	173776	4	FALSE
P0ACU0	P75777	1	2	173825	5	FALSE
P0A9U1	P0ACU0	3	1	173825	5	FALSE
P0ACU0	P0AFQ2	1	4	173825	5	FALSE
P0ACU0	P0AFP9	1	5	173825	5	FALSE
P0A9U1	P75777	3	2	173825	5	FALSE
P0AFQ2	P75777	4	2	173825	5	FALSE
P0AFP9	P75777	5	2	173825	5	FALSE
P0A9U1	P0AFQ2	3	4	173825	5	FALSE
P0A9U1	P0AFP9	3	5	173825	5	FALSE
P0AFP9	P0AFQ2	5	4	173825	5	FALSE
P33128	P33129	1	2	173685	6	FALSE
P33128	P37018	1	3	173685	6	FALSE
P33128	P37017	1	4	173685	6	FALSE
P33128	P37016	1	5	173685	6	FALSE
P31058	P33128	6	1	173685	6	FALSE
P33129	P37018	2	3	173685	6	FALSE
P33129	P37017	2	4	173685	6	FALSE
P33129	P37016	2	5	173685	6	FALSE
P31058	P33129	6	2	173685	6	FALSE
P37017	P37018	4	3	173685	6	FALSE
P37016	P37018	5	3	173685	6	FALSE
P31058	P37018	6	3	173685	6	FALSE
P37016	P37017	5	4	173685	6	FALSE
P31058	P37017	6	4	173685	6	FALSE
P31058	P37016	6	5	173685	6	FALSE
P0ABD1	P0ABR7	1	2	174005	3	FALSE
P0ABD1	P76254	1	3	174005	3	FALSE
P0ABR7	P76254	2	3	174005	3	FALSE
P0A9F6	P0ADR2	1	2	174208	3	FALSE
P0A9F6	P0ADR6	1	3	174208	3	FALSE
P0ADR2	P0ADR6	2	3	174208	3	FALSE
P32156	P32169	2	1	174326	2	FALSE
P28248	P28249	1	2	174056	2	FALSE
P24180	P24181	1	2	174302	2	FALSE
P0A9R2	P78285	1	2	173779	4	FALSE
P0A9R2	P75719	1	3	173779	4	FALSE
P0A9R2	P58041	1	4	173779	4	FALSE
P75719	P78285	3	2	173779	4	FALSE
P58041	P78285	4	2	173779	4	FALSE
P58041	P75719	4	3	173779	4	FALSE
P75830	P75831	1	2	173842	2	FALSE
P0ABJ9	P0ABK2	1	2	173813	4	FALSE
P0ABJ9	P56100	1	3	173813	4	FALSE
P0AAV0	P0ABJ9	4	1	173813	4	FALSE
P0ABK2	P56100	2	3	173813	4	FALSE
P0AAV0	P0ABK2	4	2	173813	4	FALSE
P0AAV0	P56100	4	3	173813	4	FALSE
P37051	P37052	2	1	173906	2	FALSE
P08622	P0A6Y8	2	1	173657	2	FALSE
P56579	P56580	1	2	174184	4	FALSE
P05706	P56579	3	1	174184	4	FALSE
P05707	P56579	4	1	174184	4	FALSE
P05706	P56580	3	2	174184	4	FALSE
P05707	P56580	4	2	174184	4	FALSE
P05706	P05707	3	4	174184	4	FALSE
P77162	P77365	2	1	173709	2	FALSE
P25396	P25397	1	2	173940	2	FALSE
P33361	P33362	2	1	174068	4	FALSE
P33360	P33362	3	1	174068	4	FALSE
P33359	P33362	4	1	174068	4	FALSE
P33360	P33361	3	2	174068	4	FALSE
P33359	P33361	4	2	174068	4	FALSE
P33359	P33360	4	3	174068	4	FALSE
P17994	P76466	1	2	174089	2	FALSE
P0A6U3	P0A6U5	1	2	174353	2	FALSE
P32137	P32138	2	1	174331	4	FALSE
P32136	P32138	3	1	174331	4	FALSE
P32138	P76773	1	4	174331	4	FALSE
P32136	P32137	3	2	174331	4	FALSE
P32137	P76773	2	4	174331	4	FALSE
P32136	P76773	3	4	174331	4	FALSE
P42616	P64581	1	2	174265	4	FALSE
P42616	P64585	1	3	174265	4	FALSE
P42616	Q47710	1	4	174265	4	FALSE
P64581	P64585	2	3	174265	4	FALSE
P64581	Q47710	2	4	174265	4	FALSE
P64585	Q47710	3	4	174265	4	FALSE
P0A8K5	P0AFW8	1	2	173697	2	FALSE
P0C8J6	P0C8J8	1	2	174061	2	FALSE
P27298	P68567	1	2	174406	2	FALSE
P06961	P0ADT8	2	1	174257	2	FALSE
P06709	P08373	2	1	174312	2	FALSE
P0ADK4	P37683	1	2	174389	2	FALSE
P0ADC6	P0AF98	2	1	174488	2	FALSE
P0AED7	P24178	2	1	174136	3	FALSE
P24178	Q2EET2	1	3	174136	3	FALSE
P0AED7	Q2EET2	2	3	174136	3	FALSE
P0A6I9	P36680	1	2	173678	3	FALSE
P0A6I9	P0A8H8	1	3	173678	3	FALSE
P0A8H8	P36680	3	2	173678	3	FALSE
P0A8I3	P30143	2	1	173654	2	FALSE
P76657	P77306	1	2	174255	2	FALSE
P24216	P26608	1	2	174034	4	FALSE
P0ABY2	P24216	3	1	174034	4	TRUE
P24216	P26612	1	4	174034	4	FALSE
P0ABY2	P26608	3	2	174034	4	FALSE
P26608	P26612	2	4	174034	4	FALSE
P0ABY2	P26612	3	4	174034	4	FALSE
P76072	P77163	1	2	173933	2	FALSE
P64474	P76187	1	2	173980	3	FALSE
P0AGD1	P64474	3	1	173980	3	FALSE
P0AGD1	P76187	3	2	173980	3	FALSE
P11551	P69922	1	2	174207	5	FALSE
P11551	P11553	1	3	174207	5	FALSE
P0AEN8	P11551	4	1	174207	5	FALSE
P0ACK8	P11551	5	1	174207	5	FALSE
P11553	P69922	3	2	174207	5	FALSE
P0AEN8	P69922	4	2	174207	5	FALSE
P0ACK8	P69922	5	2	174207	5	FALSE
P0AEN8	P11553	4	3	174207	5	FALSE
P0ACK8	P11553	5	3	174207	5	FALSE
P0ACK8	P0AEN8	5	4	174207	5	FALSE
P0A962	P21369	1	2	173998	2	FALSE
P76298	P76299	2	1	174025	3	FALSE
P76297	P76299	3	1	174025	3	FALSE
P76297	P76298	3	2	174025	3	FALSE
P0AG82	P0AGH8	1	2	174356	3	FALSE
P07654	P0AG82	3	1	174356	3	FALSE
P07654	P0AGH8	3	2	174356	3	FALSE
P0A9H3	P39276	1	2	174469	2	FALSE
P0A9X4	P16926	1	2	174298	5	FALSE
P0A9X4	P0ABH4	1	3	174298	5	FALSE
P0A9X4	P25536	1	4	174298	5	FALSE
P0A9J0	P0A9X4	5	1	174298	5	FALSE
P0ABH4	P16926	3	2	174298	5	FALSE
P16926	P25536	2	4	174298	5	FALSE
P0A9J0	P16926	5	2	174298	5	FALSE
P0ABH4	P25536	3	4	174298	5	FALSE
P0A9J0	P0ABH4	5	3	174298	5	FALSE
P0A9J0	P25536	5	4	174298	5	FALSE
P0AEP9	P52073	1	2	174241	5	FALSE
P0AEP9	P52074	1	3	174241	5	FALSE
P0AEP9	P0AEQ1	1	4	174241	5	FALSE
P0AEP9	P37330	1	5	174241	5	FALSE
P52073	P52074	2	3	174241	5	FALSE
P0AEQ1	P52073	4	2	174241	5	FALSE
P37330	P52073	5	2	174241	5	FALSE
P0AEQ1	P52074	4	3	174241	5	FALSE
P37330	P52074	5	3	174241	5	FALSE
P0AEQ1	P37330	4	5	174241	5	FALSE
P63746	P76556	1	2	174133	6	FALSE
P63746	P76555	1	3	174133	6	FALSE
P63746	P65643	1	4	174133	6	FALSE
P63746	P77218	1	5	174133	6	FALSE
P0ABF4	P63746	6	1	174133	6	FALSE
P76555	P76556	3	2	174133	6	FALSE
P65643	P76556	4	2	174133	6	FALSE
P76556	P77218	2	5	174133	6	FALSE
P0ABF4	P76556	6	2	174133	6	FALSE
P65643	P76555	4	3	174133	6	FALSE
P76555	P77218	3	5	174133	6	TRUE
P0ABF4	P76555	6	3	174133	6	FALSE
P65643	P77218	4	5	174133	6	FALSE
P0ABF4	P65643	6	4	174133	6	FALSE
P0ABF4	P77218	6	5	174133	6	FALSE
P0AF48	P0AF50	1	2	174455	2	FALSE
P0AEU0	P52094	1	2	174104	4	FALSE
P0AEU0	P0AEU3	1	3	174104	4	FALSE
P07109	P0AEU0	4	1	174104	4	FALSE
P0AEU3	P52094	3	2	174104	4	FALSE
P07109	P52094	4	2	174104	4	FALSE
P07109	P0AEU3	4	3	174104	4	FALSE
P0AB20	P75876	2	1	173859	2	FALSE
Q46915	Q46916	2	1	174203	3	FALSE
P0AES2	Q46916	3	1	174203	3	FALSE
P0AES2	Q46915	3	2	174203	3	FALSE
Q46819	Q46820	2	1	174224	2	FALSE
P0AAD6	P30744	1	2	174205	3	FALSE
P0AAD6	P38506	1	3	174205	3	FALSE
P30744	P38506	2	3	174205	3	FALSE
P06609	P06610	1	2	173989	4	FALSE
P06609	P06611	1	3	173989	4	FALSE
P06609	P23898	1	4	173989	4	FALSE
P06610	P06611	2	3	173989	4	FALSE
P06610	P23898	2	4	173989	4	FALSE
P06611	P23898	3	4	173989	4	FALSE
P75682	P77596	1	2	173715	2	FALSE
P0AFY8	P36938	1	2	173800	2	FALSE
P45757	P45758	1	2	174439	12	FALSE
P45757	P45759	1	3	174439	12	FALSE
P41441	P45757	4	1	174439	12	FALSE
P41442	P45757	5	1	174439	12	FALSE
P41443	P45757	6	1	174439	12	FALSE
P45757	P45760	1	7	174439	12	FALSE
P45757	P45761	1	8	174439	12	FALSE
P45757	P45762	1	9	174439	12	FALSE
P45757	P45763	1	10	174439	12	FALSE
P36678	P45757	11	1	174439	12	FALSE
P25960	P45757	12	1	174439	12	FALSE
P45758	P45759	2	3	174439	12	FALSE
P41441	P45758	4	2	174439	12	FALSE
P41442	P45758	5	2	174439	12	FALSE
P41443	P45758	6	2	174439	12	FALSE
P45758	P45760	2	7	174439	12	FALSE
P45758	P45761	2	8	174439	12	FALSE
P45758	P45762	2	9	174439	12	FALSE
P45758	P45763	2	10	174439	12	FALSE
P36678	P45758	11	2	174439	12	FALSE
P25960	P45758	12	2	174439	12	FALSE
P41441	P45759	4	3	174439	12	FALSE
P41442	P45759	5	3	174439	12	FALSE
P41443	P45759	6	3	174439	12	FALSE
P45759	P45760	3	7	174439	12	FALSE
P45759	P45761	3	8	174439	12	FALSE
P45759	P45762	3	9	174439	12	FALSE
P45759	P45763	3	10	174439	12	FALSE
P36678	P45759	11	3	174439	12	FALSE
P25960	P45759	12	3	174439	12	FALSE
P41441	P41442	4	5	174439	12	FALSE
P41441	P41443	4	6	174439	12	FALSE
P41441	P45760	4	7	174439	12	FALSE
P41441	P45761	4	8	174439	12	FALSE
P41441	P45762	4	9	174439	12	FALSE
P41441	P45763	4	10	174439	12	FALSE
P36678	P41441	11	4	174439	12	FALSE
P25960	P41441	12	4	174439	12	FALSE
P41442	P41443	5	6	174439	12	FALSE
P41442	P45760	5	7	174439	12	FALSE
P41442	P45761	5	8	174439	12	FALSE
P41442	P45762	5	9	174439	12	FALSE
P41442	P45763	5	10	174439	12	FALSE
P36678	P41442	11	5	174439	12	FALSE
P25960	P41442	12	5	174439	12	FALSE
P41443	P45760	6	7	174439	12	FALSE
P41443	P45761	6	8	174439	12	FALSE
P41443	P45762	6	9	174439	12	FALSE
P41443	P45763	6	10	174439	12	FALSE
P36678	P41443	11	6	174439	12	FALSE
P25960	P41443	12	6	174439	12	FALSE
P45760	P45761	7	8	174439	12	FALSE
P45760	P45762	7	9	174439	12	FALSE
P45760	P45763	7	10	174439	12	FALSE
P36678	P45760	11	7	174439	12	FALSE
P25960	P45760	12	7	174439	12	FALSE
P45761	P45762	8	9	174439	12	FALSE
P45761	P45763	8	10	174439	12	FALSE
P36678	P45761	11	8	174439	12	FALSE
P25960	P45761	12	8	174439	12	FALSE
P45762	P45763	9	10	174439	12	FALSE
P36678	P45762	11	9	174439	12	FALSE
P25960	P45762	12	9	174439	12	FALSE
P36678	P45763	11	10	174439	12	FALSE
P25960	P45763	12	10	174439	12	FALSE
P25960	P36678	12	11	174439	12	FALSE
P24215	P39160	1	2	174501	2	FALSE
P39282	P39283	1	2	174473	3	FALSE
P39282	P39284	1	3	174473	3	FALSE
P39283	P39284	2	3	174473	3	FALSE
P0A8A8	P0AFF6	1	2	174281	3	FALSE
P0A705	P0A8A8	3	1	174281	3	FALSE
P0A705	P0AFF6	3	2	174281	3	FALSE
P0AAE5	P0AFS3	1	2	173974	2	FALSE
P76056	P76057	2	1	173926	3	FALSE
P76055	P76057	3	1	173926	3	FALSE
P76055	P76056	3	2	173926	3	FALSE
P77215	P77732	2	1	174093	4	FALSE
P76470	P77732	3	1	174093	4	FALSE
P76469	P77732	4	1	174093	4	FALSE
P76470	P77215	3	2	174093	4	FALSE
P76469	P77215	4	2	174093	4	FALSE
P76469	P76470	4	3	174093	4	FALSE
P77269	P77509	1	2	174153	5	FALSE
P77269	P77315	1	3	174153	5	FALSE
P77269	P77360	1	4	174153	5	FALSE
P76584	P77269	5	1	174153	5	FALSE
P77315	P77509	3	2	174153	5	FALSE
P77360	P77509	4	2	174153	5	FALSE
P76584	P77509	5	2	174153	5	FALSE
P77315	P77360	3	4	174153	5	FALSE
P76584	P77315	5	3	174153	5	FALSE
P76584	P77360	5	4	174153	5	FALSE
P75976	P75977	1	2	173894	9	FALSE
P75976	P75978	1	3	173894	9	FALSE
P75976	P75979	1	4	173894	9	FALSE
P75976	P75980	1	5	173894	9	FALSE
P75976	P75981	1	6	173894	9	FALSE
P75976	P75982	1	7	173894	9	FALSE
P45581	P75976	8	1	173894	9	FALSE
P09154	P75976	9	1	173894	9	FALSE
P75977	P75978	2	3	173894	9	FALSE
P75977	P75979	2	4	173894	9	FALSE
P75977	P75980	2	5	173894	9	FALSE
P75977	P75981	2	6	173894	9	FALSE
P75977	P75982	2	7	173894	9	FALSE
P45581	P75977	8	2	173894	9	FALSE
P09154	P75977	9	2	173894	9	FALSE
P75978	P75979	3	4	173894	9	FALSE
P75978	P75980	3	5	173894	9	FALSE
P75978	P75981	3	6	173894	9	FALSE
P75978	P75982	3	7	173894	9	FALSE
P45581	P75978	8	3	173894	9	FALSE
P09154	P75978	9	3	173894	9	FALSE
P75979	P75980	4	5	173894	9	FALSE
P75979	P75981	4	6	173894	9	FALSE
P75979	P75982	4	7	173894	9	FALSE
P45581	P75979	8	4	173894	9	FALSE
P09154	P75979	9	4	173894	9	FALSE
P75980	P75981	5	6	173894	9	FALSE
P75980	P75982	5	7	173894	9	FALSE
P45581	P75980	8	5	173894	9	FALSE
P09154	P75980	9	5	173894	9	FALSE
P75981	P75982	6	7	173894	9	FALSE
P45581	P75981	8	6	173894	9	FALSE
P09154	P75981	9	6	173894	9	FALSE
P45581	P75982	8	7	173894	9	FALSE
P09154	P75982	9	7	173894	9	FALSE
P09154	P45581	9	8	173894	9	FALSE
P75809	P75810	2	1	173835	2	FALSE
P0C054	P0C058	1	2	174366	2	FALSE
P04816	P0AEX7	1	2	174415	5	FALSE
P04816	P22729	1	3	174415	5	FALSE
P04816	P0A9S7	1	4	174415	5	FALSE
P04816	P22731	1	5	174415	5	FALSE
P0AEX7	P22729	2	3	174415	5	FALSE
P0A9S7	P0AEX7	4	2	174415	5	FALSE
P0AEX7	P22731	2	5	174415	5	FALSE
P0A9S7	P22729	4	3	174415	5	FALSE
P22729	P22731	3	5	174415	5	FALSE
P0A9S7	P22731	4	5	174415	5	FALSE
P16917	P28911	1	2	174408	2	FALSE
P0AB58	P0ACV4	2	1	173915	2	FALSE
P0ACV6	Q2EER5	2	1	173924	2	FALSE
P0A7X3	P0AA10	2	1	174295	2	FALSE
P77522	P77667	2	1	173983	6	FALSE
P77499	P77667	3	1	173983	6	FALSE
P77667	P77689	1	4	173983	6	FALSE
P77444	P77667	5	1	173983	6	FALSE
P76194	P77667	6	1	173983	6	FALSE
P77499	P77522	3	2	173983	6	TRUE
P77522	P77689	2	4	173983	6	FALSE
P77444	P77522	5	2	173983	6	FALSE
P76194	P77522	6	2	173983	6	FALSE
P77499	P77689	3	4	173983	6	TRUE
P77444	P77499	5	3	173983	6	FALSE
P76194	P77499	6	3	173983	6	FALSE
P77444	P77689	5	4	173983	6	FALSE
P76194	P77689	6	4	173983	6	FALSE
P76194	P77444	6	5	173983	6	FALSE
P0AAE2	P0AD99	2	1	173745	2	FALSE
P65290	P76573	1	2	174145	2	FALSE
P43667	P76630	2	1	174180	2	FALSE
P0CF07	P0CF25	1	2	173660	2	FALSE
P33368	P33369	2	1	174069	2	FALSE
P25527	P37338	1	2	174175	2	FALSE
P0ACG4	P33236	1	2	173658	2	FALSE
P37665	P37666	1	2	174396	2	FALSE
P09391	P0A6V5	2	1	174420	3	FALSE
P0A6V5	P0ACL0	1	3	174420	3	FALSE
P09391	P0ACL0	2	3	174420	3	FALSE
P07118	P28905	2	1	174487	2	FALSE
P03061	P08142	1	2	174370	3	FALSE
P03061	P0ADF8	1	3	174370	3	FALSE
P08142	P0ADF8	2	3	174370	3	TRUE
P52007	P67826	1	2	174024	2	FALSE
P0A948	P29217	1	2	173881	3	FALSE
P0A948	P75931	1	3	173881	3	FALSE
P29217	P75931	2	3	173881	3	FALSE
P0A855	P0A912	1	2	173815	3	FALSE
P0A855	P45955	1	3	173815	3	FALSE
P0A912	P45955	2	3	173815	3	FALSE
P0AD14	P0AFT5	1	2	174067	3	FALSE
P0AD14	P33355	1	3	174067	3	FALSE
P0AFT5	P33355	2	3	174067	3	FALSE
Q46888	Q46889	1	2	174190	2	FALSE
P76117	P76118	1	2	173944	2	FALSE
P33643	P33644	1	2	174161	2	FALSE
P45475	P45527	2	1	174279	3	FALSE
P0ADV5	P45527	3	1	174279	3	FALSE
P0ADV5	P45475	3	2	174279	3	FALSE
P32170	P32171	2	1	174325	2	FALSE
P04079	P0ADG7	2	1	174146	2	FALSE
P03004	P0A988	1	2	174364	4	FALSE
P03004	P0A7H0	1	3	174364	4	FALSE
P03004	P0AES6	1	4	174364	4	FALSE
P0A7H0	P0A988	3	2	174364	4	FALSE
P0A988	P0AES6	2	4	174364	4	FALSE
P0A7H0	P0AES6	3	4	174364	4	FALSE
P37008	Q79E92	1	2	173714	2	FALSE
P37188	P69831	1	2	174060	2	FALSE
P45524	P63389	2	1	174435	4	FALSE
P63389	P67624	1	3	174435	4	FALSE
P0AEX5	P63389	4	1	174435	4	FALSE
P45524	P67624	2	3	174435	4	FALSE
P0AEX5	P45524	4	2	174435	4	FALSE
P0AEX5	P67624	4	3	174435	4	FALSE
P45562	P45563	2	1	174122	2	FALSE
P0AFB5	P0AFB8	1	2	174333	2	TRUE
P21151	P21177	2	1	174337	2	FALSE
P27129	P27240	1	2	174379	4	FALSE
P27129	P27241	1	3	174379	4	FALSE
P27129	P27242	1	4	174379	4	FALSE
P27240	P27241	2	3	174379	4	FALSE
P27240	P27242	2	4	174379	4	FALSE
P27241	P27242	3	4	174379	4	FALSE
P0A6B4	P0ACB0	2	1	174454	2	FALSE
P76201	P77378	1	2	173987	5	TRUE
P76201	P77337	1	3	173987	5	FALSE
P76201	P77714	1	4	173987	5	FALSE
P38135	P76201	5	1	173987	5	FALSE
P77337	P77378	3	2	173987	5	FALSE
P77378	P77714	2	4	173987	5	FALSE
P38135	P77378	5	2	173987	5	FALSE
P77337	P77714	3	4	173987	5	FALSE
P38135	P77337	5	3	173987	5	FALSE
P38135	P77714	5	4	173987	5	FALSE
P76086	P77181	1	2	173936	2	FALSE
P0C077	P0C079	2	1	173964	3	FALSE
P0ACG6	P0C079	3	1	173964	3	FALSE
P0ACG6	P0C077	3	2	173964	3	FALSE
P0CF66	P0CF79	1	2	173871	2	FALSE
P52095	P52096	1	2	173696	3	FALSE
P52095	P52097	1	3	173696	3	FALSE
P52096	P52097	2	3	173696	3	FALSE
P0ADS6	P11667	2	1	174230	2	FALSE
P15005	P15006	1	2	174505	2	FALSE
P06988	P60757	2	1	174050	8	FALSE
P06986	P60757	3	1	174050	8	FALSE
P06987	P60757	4	1	174050	8	FALSE
P60595	P60757	5	1	174050	8	FALSE
P10371	P60757	6	1	174050	8	FALSE
P60664	P60757	7	1	174050	8	FALSE
P06989	P60757	8	1	174050	8	FALSE
P06986	P06988	3	2	174050	8	FALSE
P06987	P06988	4	2	174050	8	FALSE
P06988	P60595	2	5	174050	8	FALSE
P06988	P10371	2	6	174050	8	FALSE
P06988	P60664	2	7	174050	8	FALSE
P06988	P06989	2	8	174050	8	FALSE
P06986	P06987	3	4	174050	8	FALSE
P06986	P60595	3	5	174050	8	FALSE
P06986	P10371	3	6	174050	8	FALSE
P06986	P60664	3	7	174050	8	FALSE
P06986	P06989	3	8	174050	8	FALSE
P06987	P60595	4	5	174050	8	FALSE
P06987	P10371	4	6	174050	8	FALSE
P06987	P60664	4	7	174050	8	FALSE
P06987	P06989	4	8	174050	8	FALSE
P10371	P60595	6	5	174050	8	FALSE
P60595	P60664	5	7	174050	8	FALSE
P06989	P60595	8	5	174050	8	FALSE
P10371	P60664	6	7	174050	8	FALSE
P06989	P10371	8	6	174050	8	FALSE
P06989	P60664	8	7	174050	8	FALSE
P77174	P77216	2	1	173787	2	TRUE
P08194	P09394	1	2	174091	2	FALSE
P77381	P77627	2	1	173794	2	FALSE
P14294	P16456	2	1	173997	2	FALSE
P0AC44	P69054	2	1	173809	4	FALSE
P0AC41	P69054	3	1	173809	4	FALSE
P07014	P69054	4	1	173809	4	FALSE
P0AC41	P0AC44	3	2	173809	4	FALSE
P07014	P0AC44	4	2	173809	4	FALSE
P07014	P0AC41	4	3	173809	4	TRUE
P0A930	P0AAB2	1	2	174055	3	FALSE
P0A930	P76387	1	3	174055	3	FALSE
P0AAB2	P76387	2	3	174055	3	FALSE
P31826	P31827	1	2	173953	3	FALSE
P31826	P31828	1	3	173953	3	FALSE
P31827	P31828	2	3	173953	3	FALSE
P27434	P62620	1	2	174149	2	FALSE
P0AGK1	P26602	2	1	174451	2	FALSE
P76108	P77795	1	2	173942	5	FALSE
P76108	P77156	1	3	173942	5	FALSE
P0AFR9	P76108	4	1	173942	5	FALSE
P76108	P77674	1	5	173942	5	FALSE
P77156	P77795	3	2	173942	5	FALSE
P0AFR9	P77795	4	2	173942	5	FALSE
P77674	P77795	5	2	173942	5	FALSE
P0AFR9	P77156	4	3	173942	5	FALSE
P77156	P77674	3	5	173942	5	FALSE
P0AFR9	P77674	4	5	173942	5	FALSE
P76256	P76257	2	1	174006	3	FALSE
P0AA91	P76257	3	1	174006	3	FALSE
P0AA91	P76256	3	2	174006	3	FALSE
P75853	P80644	2	1	173853	5	FALSE
P80644	P80645	1	3	173853	5	FALSE
P75851	P80644	4	1	173853	5	FALSE
P0AAI1	P80644	5	1	173853	5	FALSE
P75853	P80645	2	3	173853	5	FALSE
P75851	P75853	4	2	173853	5	FALSE
P0AAI1	P75853	5	2	173853	5	FALSE
P75851	P80645	4	3	173853	5	FALSE
P0AAI1	P80645	5	3	173853	5	FALSE
P0AAI1	P75851	5	4	173853	5	FALSE
P07913	P0AB77	2	1	174381	2	FALSE
P0AE28	P0C037	1	2	173742	2	FALSE
P0A9U6	P76038	2	1	173919	2	FALSE
P0AFY2	P64536	1	2	174071	2	FALSE
P0A836	P0AGE9	1	2	173811	2	FALSE
P0AEW9	P69811	2	1	174077	3	FALSE
P20966	P69811	3	1	174077	3	FALSE
P0AEW9	P20966	2	3	174077	3	FALSE
P0ABC7	P25519	2	1	174476	3	FALSE
P0ABC3	P25519	3	1	174476	3	FALSE
P0ABC3	P0ABC7	3	2	174476	3	FALSE
P0CF47	P0CF61	1	2	173875	2	FALSE
P76503	P77399	1	2	174110	2	FALSE
P04335	P24251	1	2	173706	2	FALSE
P07017	P07018	1	2	174026	6	FALSE
P07017	P07364	1	3	174026	6	FALSE
P07017	P07330	1	4	174026	6	FALSE
P07017	P0AE67	1	5	174026	6	FALSE
P07017	P0A9H9	1	6	174026	6	FALSE
P07018	P07364	2	3	174026	6	FALSE
P07018	P07330	2	4	174026	6	FALSE
P07018	P0AE67	2	5	174026	6	FALSE
P07018	P0A9H9	2	6	174026	6	FALSE
P07330	P07364	4	3	174026	6	FALSE
P07364	P0AE67	3	5	174026	6	FALSE
P07364	P0A9H9	3	6	174026	6	FALSE
P07330	P0AE67	4	5	174026	6	FALSE
P07330	P0A9H9	4	6	174026	6	FALSE
P0A9H9	P0AE67	6	5	174026	6	FALSE
P0ABS1	P27305	1	2	173686	4	FALSE
P0ABF1	P0ABS1	3	1	173686	4	FALSE
P0ABS1	P26281	1	4	173686	4	FALSE
P0ABF1	P27305	3	2	173686	4	FALSE
P26281	P27305	4	2	173686	4	FALSE
P0ABF1	P26281	3	4	173686	4	FALSE
P0AEM0	P62623	1	2	173662	3	FALSE
P0AEM0	P22564	1	3	173662	3	FALSE
P22564	P62623	3	2	173662	3	FALSE
P75697	Q47536	2	1	173736	2	FALSE
P0A6T9	P27248	2	1	174227	3	FALSE
P27248	P33195	1	3	174227	3	FALSE
P0A6T9	P33195	2	3	174227	3	TRUE
P0A9X1	P39832	1	2	174018	2	FALSE
P31462	P31463	1	2	174362	2	FALSE
P0CF66	P0CF79	1	2	174059	2	FALSE
P37595	P75796	1	2	173832	5	FALSE
P37595	P75797	1	3	173832	5	FALSE
P37595	P75798	1	4	173832	5	FALSE
P37595	P75799	1	5	173832	5	FALSE
P75796	P75797	2	3	173832	5	FALSE
P75796	P75798	2	4	173832	5	FALSE
P75796	P75799	2	5	173832	5	FALSE
P75797	P75798	3	4	173832	5	FALSE
P75797	P75799	3	5	173832	5	FALSE
P75798	P75799	4	5	173832	5	FALSE
P28696	P75617	1	2	173656	2	FALSE
P0A8G0	P0AED5	2	1	174031	3	FALSE
P0ABF8	P0AED5	3	1	174031	3	FALSE
P0A8G0	P0ABF8	2	3	174031	3	FALSE
P0CF07	P0CF25	1	2	174098	2	FALSE
P0A7M2	P0A7N9	1	2	174376	2	FALSE
P0A6D5	P76198	2	1	173985	3	FALSE
P05194	P76198	3	1	173985	3	FALSE
P05194	P0A6D5	3	2	173985	3	FALSE
P75678	P77206	1	2	173710	2	FALSE
P0A6B7	P0ACD4	1	2	174151	7	FALSE
P0A6B7	P0AAC8	1	3	174151	7	FALSE
P0A6B7	P0A6L9	1	4	174151	7	FALSE
P0A6B7	P0A6Z1	1	5	174151	7	FALSE
P0A6B7	P0A9R4	1	6	174151	7	FALSE
P0A6B7	P0C0L9	1	7	174151	7	FALSE
P0AAC8	P0ACD4	3	2	174151	7	FALSE
P0A6L9	P0ACD4	4	2	174151	7	TRUE
P0A6Z1	P0ACD4	5	2	174151	7	FALSE
P0A9R4	P0ACD4	6	2	174151	7	FALSE
P0ACD4	P0C0L9	2	7	174151	7	FALSE
P0A6L9	P0AAC8	4	3	174151	7	FALSE
P0A6Z1	P0AAC8	5	3	174151	7	FALSE
P0A9R4	P0AAC8	6	3	174151	7	TRUE
P0AAC8	P0C0L9	3	7	174151	7	FALSE
P0A6L9	P0A6Z1	4	5	174151	7	FALSE
P0A6L9	P0A9R4	4	6	174151	7	FALSE
P0A6L9	P0C0L9	4	7	174151	7	FALSE
P0A6Z1	P0A9R4	5	6	174151	7	FALSE
P0A6Z1	P0C0L9	5	7	174151	7	FALSE
P0A9R4	P0C0L9	6	7	174151	7	FALSE
P16256	P45566	2	1	174300	3	FALSE
P0A8T1	P45566	3	1	174300	3	FALSE
P0A8T1	P16256	3	2	174300	3	FALSE
P76230	P77539	2	1	173999	6	FALSE
P77280	P77539	3	1	173999	6	FALSE
P77539	P77704	1	4	173999	6	FALSE
P77493	P77539	5	1	173999	6	FALSE
P77256	P77539	6	1	173999	6	FALSE
P76230	P77280	2	3	173999	6	FALSE
P76230	P77704	2	4	173999	6	FALSE
P76230	P77493	2	5	173999	6	FALSE
P76230	P77256	2	6	173999	6	FALSE
P77280	P77704	3	4	173999	6	FALSE
P77280	P77493	3	5	173999	6	FALSE
P77256	P77280	6	3	173999	6	FALSE
P77493	P77704	5	4	173999	6	FALSE
P77256	P77704	6	4	173999	6	FALSE
P77256	P77493	6	5	173999	6	FALSE
P42909	P42910	1	2	174274	4	FALSE
P42909	P42911	1	3	174274	4	FALSE
P42909	P42912	1	4	174274	4	FALSE
P42910	P42911	2	3	174274	4	FALSE
P42910	P42912	2	4	174274	4	FALSE
P42911	P42912	3	4	174274	4	FALSE
P66899	Q46803	2	1	174220	5	FALSE
P65807	Q46803	3	1	174220	5	FALSE
Q46803	Q46806	1	4	174220	5	FALSE
Q46803	Q46807	1	5	174220	5	FALSE
P65807	P66899	3	2	174220	5	FALSE
P66899	Q46806	2	4	174220	5	FALSE
P66899	Q46807	2	5	174220	5	FALSE
P65807	Q46806	3	4	174220	5	FALSE
P65807	Q46807	3	5	174220	5	FALSE
Q46806	Q46807	4	5	174220	5	FALSE
P09151	P30125	1	2	173674	4	FALSE
P09151	P0A6A6	1	3	173674	4	FALSE
P09151	P30126	1	4	173674	4	FALSE
P0A6A6	P30125	3	2	173674	4	FALSE
P30125	P30126	2	4	173674	4	FALSE
P0A6A6	P30126	3	4	173674	4	TRUE
P76137	P77789	1	2	173954	3	FALSE
P76137	P77294	1	3	173954	3	FALSE
P77294	P77789	3	2	173954	3	FALSE
P17411	P37794	1	2	173993	2	FALSE
P64471	P76185	1	2	173979	3	FALSE
P64471	P76186	1	3	173979	3	FALSE
P76185	P76186	2	3	173979	3	FALSE
P16684	P16685	1	2	174461	11	FALSE
P16684	P16686	1	3	174461	11	FALSE
P16684	P16687	1	4	174461	11	FALSE
P16684	P16688	1	5	174461	11	FALSE
P16678	P16684	6	1	174461	11	FALSE
P16679	P16684	7	1	174461	11	FALSE
P16684	P16689	1	8	174461	11	FALSE
P16684	P16690	1	9	174461	11	FALSE
P16684	P16691	1	10	174461	11	FALSE
P16684	P16692	1	11	174461	11	FALSE
P16685	P16686	2	3	174461	11	FALSE
P16685	P16687	2	4	174461	11	FALSE
P16685	P16688	2	5	174461	11	FALSE
P16678	P16685	6	2	174461	11	FALSE
P16679	P16685	7	2	174461	11	FALSE
P16685	P16689	2	8	174461	11	FALSE
P16685	P16690	2	9	174461	11	FALSE
P16685	P16691	2	10	174461	11	FALSE
P16685	P16692	2	11	174461	11	FALSE
P16686	P16687	3	4	174461	11	FALSE
P16686	P16688	3	5	174461	11	FALSE
P16678	P16686	6	3	174461	11	FALSE
P16679	P16686	7	3	174461	11	FALSE
P16686	P16689	3	8	174461	11	FALSE
P16686	P16690	3	9	174461	11	FALSE
P16686	P16691	3	10	174461	11	FALSE
P16686	P16692	3	11	174461	11	FALSE
P16687	P16688	4	5	174461	11	FALSE
P16678	P16687	6	4	174461	11	FALSE
P16679	P16687	7	4	174461	11	FALSE
P16687	P16689	4	8	174461	11	FALSE
P16687	P16690	4	9	174461	11	FALSE
P16687	P16691	4	10	174461	11	FALSE
P16687	P16692	4	11	174461	11	FALSE
P16678	P16688	6	5	174461	11	FALSE
P16679	P16688	7	5	174461	11	FALSE
P16688	P16689	5	8	174461	11	FALSE
P16688	P16690	5	9	174461	11	FALSE
P16688	P16691	5	10	174461	11	FALSE
P16688	P16692	5	11	174461	11	FALSE
P16678	P16679	6	7	174461	11	TRUE
P16678	P16689	6	8	174461	11	FALSE
P16678	P16690	6	9	174461	11	FALSE
P16678	P16691	6	10	174461	11	FALSE
P16678	P16692	6	11	174461	11	FALSE
P16679	P16689	7	8	174461	11	FALSE
P16679	P16690	7	9	174461	11	FALSE
P16679	P16691	7	10	174461	11	FALSE
P16679	P16692	7	11	174461	11	FALSE
P16689	P16690	8	9	174461	11	FALSE
P16689	P16691	8	10	174461	11	FALSE
P16689	P16692	8	11	174461	11	FALSE
P16690	P16691	9	10	174461	11	FALSE
P16690	P16692	9	11	174461	11	FALSE
P16691	P16692	10	11	174461	11	FALSE
P75991	P75992	1	2	173895	3	FALSE
P75991	P75993	1	3	173895	3	FALSE
P75992	P75993	2	3	173895	3	FALSE
P0CF40	P0CF53	1	2	174044	2	FALSE
P00914	P24252	2	1	173806	2	FALSE
P0AEM6	P52627	1	2	174033	2	FALSE
P76160	P77237	2	1	173962	4	FALSE
P76159	P77237	3	1	173962	4	FALSE
P76158	P77237	4	1	173962	4	FALSE
P76159	P76160	3	2	173962	4	FALSE
P76158	P76160	4	2	173962	4	FALSE
P76158	P76159	4	3	173962	4	FALSE
P0A6D3	P23721	2	1	173848	2	FALSE
P0AG20	P55135	2	1	174202	2	FALSE
P17846	P38038	2	1	174195	3	FALSE
P17854	P38038	3	1	174195	3	FALSE
P17846	P17854	2	3	174195	3	FALSE
P14375	P14377	2	1	174305	2	FALSE
P0AEJ8	P77445	1	2	174132	4	FALSE
P0AEJ8	P77277	1	3	174132	4	FALSE
P0AEJ8	P76553	1	4	174132	4	FALSE
P77277	P77445	3	2	174132	4	FALSE
P76553	P77445	4	2	174132	4	FALSE
P76553	P77277	4	3	174132	4	FALSE
P0AEP1	P39902	1	2	174234	2	FALSE
P0AC26	P0AEA8	1	2	174431	2	FALSE
Q46908	Q46909	2	1	174197	3	FALSE
Q46907	Q46909	3	1	174197	3	FALSE
Q46907	Q46908	3	2	174197	3	TRUE
P0AFA5	P31600	1	2	173780	3	FALSE
P0AFA5	P37325	1	3	173780	3	FALSE
P31600	P37325	2	3	173780	3	FALSE
P0AA43	P28246	1	2	174080	2	FALSE
P0A9R7	P10121	2	1	174414	3	FALSE
P0AC30	P10121	3	1	174414	3	FALSE
P0A9R7	P0AC30	2	3	174414	3	FALSE
P76041	P76042	1	2	173922	11	FALSE
P0AFR7	P76041	3	1	173922	11	FALSE
P76041	P77716	1	4	173922	11	FALSE
P76041	P76043	1	5	173922	11	FALSE
P76041	P76044	1	6	173922	11	FALSE
P76041	P77503	1	7	173922	11	FALSE
P76041	P77154	1	8	173922	11	FALSE
P76041	P77366	1	9	173922	11	FALSE
P76041	P77481	1	10	173922	11	FALSE
P76041	P77481	1	10	173922	11	FALSE
P0AFR7	P76042	3	2	173922	11	FALSE
P76042	P77716	2	4	173922	11	FALSE
P76042	P76043	2	5	173922	11	FALSE
P76042	P76044	2	6	173922	11	FALSE
P76042	P77503	2	7	173922	11	FALSE
P76042	P77154	2	8	173922	11	FALSE
P76042	P77366	2	9	173922	11	FALSE
P76042	P77481	2	10	173922	11	FALSE
P76042	P77481	2	10	173922	11	FALSE
P0AFR7	P77716	3	4	173922	11	FALSE
P0AFR7	P76043	3	5	173922	11	FALSE
P0AFR7	P76044	3	6	173922	11	FALSE
P0AFR7	P77503	3	7	173922	11	FALSE
P0AFR7	P77154	3	8	173922	11	FALSE
P0AFR7	P77366	3	9	173922	11	FALSE
P0AFR7	P77481	3	10	173922	11	FALSE
P0AFR7	P77481	3	10	173922	11	FALSE
P76043	P77716	5	4	173922	11	FALSE
P76044	P77716	6	4	173922	11	FALSE
P77503	P77716	7	4	173922	11	FALSE
P77154	P77716	8	4	173922	11	FALSE
P77366	P77716	9	4	173922	11	FALSE
P77481	P77716	10	4	173922	11	FALSE
P77481	P77716	10	4	173922	11	FALSE
P76043	P76044	5	6	173922	11	FALSE
P76043	P77503	5	7	173922	11	FALSE
P76043	P77154	5	8	173922	11	FALSE
P76043	P77366	5	9	173922	11	FALSE
P76043	P77481	5	10	173922	11	FALSE
P76043	P77481	5	10	173922	11	FALSE
P76044	P77503	6	7	173922	11	FALSE
P76044	P77154	6	8	173922	11	FALSE
P76044	P77366	6	9	173922	11	FALSE
P76044	P77481	6	10	173922	11	FALSE
P76044	P77481	6	10	173922	11	FALSE
P77154	P77503	8	7	173922	11	FALSE
P77366	P77503	9	7	173922	11	FALSE
P77481	P77503	10	7	173922	11	FALSE
P77481	P77503	10	7	173922	11	FALSE
P77154	P77366	8	9	173922	11	FALSE
P77154	P77481	8	10	173922	11	FALSE
P77154	P77481	8	10	173922	11	FALSE
P77366	P77481	9	10	173922	11	FALSE
P77366	P77481	9	10	173922	11	FALSE
P0CF08	P0CF26	1	2	173717	2	FALSE
P0AC96	P46859	2	1	174418	2	FALSE
P0AGL5	P52119	1	2	174166	2	FALSE
P0ADE6	P0AE42	2	1	174176	2	FALSE
P0AE18	P27249	1	2	173691	3	FALSE
P0A9D8	P0AE18	3	1	173691	3	FALSE
P0A9D8	P27249	3	2	173691	3	FALSE
P0ADX5	P20605	1	2	174433	4	TRUE
P00903	P0ADX5	3	1	174433	4	FALSE
P0ADX5	P18335	1	4	174433	4	FALSE
P00903	P20605	3	2	174433	4	FALSE
P18335	P20605	4	2	174433	4	FALSE
P00903	P18335	3	4	174433	4	FALSE
P0A8I5	P38521	1	2	174238	2	FALSE
P0ADP9	P0C0K3	1	2	174334	3	FALSE
P0ADP9	P0AEG4	1	3	174334	3	FALSE
P0AEG4	P0C0K3	3	2	174334	3	FALSE
P31061	P77515	1	2	173960	3	FALSE
P31061	P76155	1	3	173960	3	FALSE
P76155	P77515	3	2	173960	3	FALSE
P0AA97	P40711	1	2	173698	3	FALSE
P0AA97	P40710	1	3	173698	3	FALSE
P40710	P40711	3	2	173698	3	FALSE
P28915	P77779	2	1	173805	2	FALSE
P64488	P64496	1	2	174004	2	FALSE
P15639	P15640	1	2	174304	2	FALSE
P65298	Q46858	2	1	174246	2	FALSE
P0AAV4	P0AFP6	2	1	173807	5	FALSE
P0AFP6	P75745	1	3	173807	5	FALSE
P0AFP6	P75746	1	4	173807	5	FALSE
P0AFP6	P50465	1	5	173807	5	FALSE
P0AAV4	P75745	2	3	173807	5	FALSE
P0AAV4	P75746	2	4	173807	5	FALSE
P0AAV4	P50465	2	5	173807	5	FALSE
P75745	P75746	3	4	173807	5	FALSE
P50465	P75745	5	3	173807	5	FALSE
P50465	P75746	5	4	173807	5	FALSE
P28634	P69411	2	1	173699	2	FALSE
P0AEE1	P37619	2	1	174411	2	FALSE
P23862	P45807	1	2	173759	2	FALSE
P06710	P69503	2	1	173760	4	FALSE
P0A8B5	P69503	3	1	173760	4	FALSE
P0A7H6	P69503	4	1	173760	4	FALSE
P06710	P0A8B5	2	3	173760	4	FALSE
P06710	P0A7H6	2	4	173760	4	FALSE
P0A7H6	P0A8B5	4	3	173760	4	FALSE
P0A6E1	P0AAN5	1	2	173741	2	FALSE
P0AD42	P68398	1	2	174155	2	FALSE
P45532	P64624	2	1	174437	4	FALSE
P45531	P64624	3	1	174437	4	FALSE
P45530	P64624	4	1	174437	4	FALSE
P45531	P45532	3	2	174437	4	FALSE
P45530	P45532	4	2	174437	4	FALSE
P45530	P45531	4	3	174437	4	FALSE
P0AEM4	P43533	1	2	173882	2	FALSE
P0A759	P0AF18	1	2	173798	4	FALSE
P0A759	P0AF20	1	3	173798	4	FALSE
P0A759	P0AF24	1	4	173798	4	FALSE
P0AF18	P0AF20	2	3	173798	4	FALSE
P0AF18	P0AF24	2	4	173798	4	FALSE
P0AF20	P0AF24	3	4	173798	4	FALSE
P0A7P5	P0A7Y8	1	2	174363	4	FALSE
P0A7P5	P0A8C8	1	3	174363	4	FALSE
P0A7P5	P25714	1	4	174363	4	FALSE
P0A7Y8	P0A8C8	2	3	174363	4	FALSE
P0A7Y8	P25714	2	4	174363	4	FALSE
P0A8C8	P25714	3	4	174363	4	FALSE
P06616	P0A7Y0	2	1	174157	5	FALSE
P0A7H3	P0A7Y0	3	1	174157	5	FALSE
P0A794	P0A7Y0	4	1	174157	5	FALSE
P0A7Y0	P24224	1	5	174157	5	FALSE
P06616	P0A7H3	2	3	174157	5	FALSE
P06616	P0A794	2	4	174157	5	FALSE
P06616	P24224	2	5	174157	5	FALSE
P0A794	P0A7H3	4	3	174157	5	FALSE
P0A7H3	P24224	3	5	174157	5	FALSE
P0A794	P24224	4	5	174157	5	FALSE
P37645	P37646	2	1	174401	2	FALSE
P0AAR0	P0ACE3	1	2	173757	2	FALSE
P05459	P08390	1	2	174107	4	FALSE
P05459	P07649	1	3	174107	4	FALSE
P05459	P0ABP6	1	4	174107	4	FALSE
P07649	P08390	3	2	174107	4	FALSE
P08390	P0ABP6	2	4	174107	4	FALSE
P07649	P0ABP6	3	4	174107	4	FALSE
P33030	P76445	1	2	174078	2	FALSE
P0A7C2	P28303	1	2	174452	2	FALSE
P0AF67	P31806	2	1	174475	5	FALSE
P26365	P31806	3	1	174475	5	FALSE
P23367	P31806	4	1	174475	5	FALSE
P16384	P31806	5	1	174475	5	FALSE
P0AF67	P26365	2	3	174475	5	FALSE
P0AF67	P23367	2	4	174475	5	FALSE
P0AF67	P16384	2	5	174475	5	FALSE
P23367	P26365	4	3	174475	5	FALSE
P16384	P26365	5	3	174475	5	FALSE
P16384	P23367	5	4	174475	5	FALSE
P31452	P69789	1	2	174367	2	FALSE
P0A9H5	P31808	2	1	173914	2	FALSE
P0AAB8	P32162	2	1	174322	2	FALSE
P0A776	P37177	1	2	174213	2	FALSE
P75685	P75687	2	1	173723	2	FALSE
P06968	P0ABQ0	2	1	174375	2	FALSE
P76161	P76162	2	1	173963	2	FALSE
P0A870	P0AF03	1	2	173655	2	FALSE
P0A9P9	P39346	2	1	174489	5	FALSE
P39344	P39346	3	1	174489	5	FALSE
P39343	P39346	4	1	174489	5	FALSE
P39342	P39346	5	1	174489	5	FALSE
P0A9P9	P39344	2	3	174489	5	FALSE
P0A9P9	P39343	2	4	174489	5	FALSE
P0A9P9	P39342	2	5	174489	5	FALSE
P39343	P39344	4	3	174489	5	FALSE
P39342	P39344	5	3	174489	5	FALSE
P39342	P39343	5	4	174489	5	FALSE
P0A9U8	P37766	2	1	173986	2	FALSE
P37443	P60752	1	2	173850	6	FALSE
P27300	P37443	3	1	173850	6	FALSE
P37443	P75843	1	4	173850	6	FALSE
P0AAZ7	P37443	5	1	173850	6	FALSE
P04951	P37443	6	1	173850	6	FALSE
P27300	P60752	3	2	173850	6	FALSE
P60752	P75843	2	4	173850	6	FALSE
P0AAZ7	P60752	5	2	173850	6	FALSE
P04951	P60752	6	2	173850	6	FALSE
P27300	P75843	3	4	173850	6	FALSE
P0AAZ7	P27300	5	3	173850	6	FALSE
P04951	P27300	6	3	173850	6	FALSE
P0AAZ7	P75843	5	4	173850	6	FALSE
P04951	P75843	6	4	173850	6	FALSE
P04951	P0AAZ7	6	5	173850	6	FALSE
P31660	P77243	1	2	173728	3	FALSE
P31660	P77495	1	3	173728	3	FALSE
P77243	P77495	2	3	173728	3	FALSE
P0A761	P41036	2	1	174293	4	FALSE
P41036	P45425	1	3	174293	4	FALSE
P41036	P45424	1	4	174293	4	FALSE
P0A761	P45425	2	3	174293	4	FALSE
P0A761	P45424	2	4	174293	4	FALSE
P45424	P45425	4	3	174293	4	FALSE
P00816	P0ABE9	2	1	173730	3	FALSE
P0ABE9	P17583	1	3	173730	3	FALSE
P00816	P17583	2	3	173730	3	FALSE
P16677	P16682	1	2	174462	2	FALSE
P0AC55	P69681	1	2	173756	2	TRUE
P33590	P33591	1	2	174409	6	FALSE
P0AFA9	P33590	3	1	174409	6	FALSE
P33590	P33593	1	4	174409	6	FALSE
P33590	P33594	1	5	174409	6	FALSE
P0A6Z6	P33590	6	1	174409	6	FALSE
P0AFA9	P33591	3	2	174409	6	FALSE
P33591	P33593	2	4	174409	6	FALSE
P33591	P33594	2	5	174409	6	FALSE
P0A6Z6	P33591	6	2	174409	6	FALSE
P0AFA9	P33593	3	4	174409	6	FALSE
P0AFA9	P33594	3	5	174409	6	FALSE
P0A6Z6	P0AFA9	6	3	174409	6	FALSE
P33593	P33594	4	5	174409	6	FALSE
P0A6Z6	P33593	6	4	174409	6	FALSE
P0A6Z6	P33594	6	5	174409	6	FALSE
P0ADL3	P31440	2	1	174372	3	FALSE
P0ADL1	P31440	3	1	174372	3	FALSE
P0ADL1	P0ADL3	3	2	174372	3	FALSE
P0A9F1	P75788	1	2	173829	2	FALSE
P0A867	P33570	1	2	174134	2	FALSE
P0AFY6	P77562	1	2	173740	2	FALSE
P0AGB0	P24554	1	2	174515	3	FALSE
P0AGB0	P27278	1	3	174515	3	FALSE
P24554	P27278	2	3	174515	3	FALSE
P0ACD2	P71239	2	1	174053	10	FALSE
P0AC88	P71239	3	1	174053	10	FALSE
P32055	P71239	4	1	174053	10	FALSE
P32056	P71239	5	1	174053	10	FALSE
P32057	P71239	6	1	174053	10	FALSE
P24174	P71239	7	1	174053	10	FALSE
P24175	P71239	8	1	174053	10	FALSE
P71239	P71241	1	9	174053	10	FALSE
P71239	P77377	1	10	174053	10	FALSE
P0AC88	P0ACD2	3	2	174053	10	FALSE
P0ACD2	P32055	2	4	174053	10	FALSE
P0ACD2	P32056	2	5	174053	10	FALSE
P0ACD2	P32057	2	6	174053	10	FALSE
P0ACD2	P24174	2	7	174053	10	FALSE
P0ACD2	P24175	2	8	174053	10	FALSE
P0ACD2	P71241	2	9	174053	10	FALSE
P0ACD2	P77377	2	10	174053	10	FALSE
P0AC88	P32055	3	4	174053	10	FALSE
P0AC88	P32056	3	5	174053	10	FALSE
P0AC88	P32057	3	6	174053	10	FALSE
P0AC88	P24174	3	7	174053	10	FALSE
P0AC88	P24175	3	8	174053	10	FALSE
P0AC88	P71241	3	9	174053	10	FALSE
P0AC88	P77377	3	10	174053	10	FALSE
P32055	P32056	4	5	174053	10	FALSE
P32055	P32057	4	6	174053	10	FALSE
P24174	P32055	7	4	174053	10	FALSE
P24175	P32055	8	4	174053	10	FALSE
P32055	P71241	4	9	174053	10	FALSE
P32055	P77377	4	10	174053	10	FALSE
P32056	P32057	5	6	174053	10	FALSE
P24174	P32056	7	5	174053	10	FALSE
P24175	P32056	8	5	174053	10	FALSE
P32056	P71241	5	9	174053	10	FALSE
P32056	P77377	5	10	174053	10	FALSE
P24174	P32057	7	6	174053	10	FALSE
P24175	P32057	8	6	174053	10	FALSE
P32057	P71241	6	9	174053	10	FALSE
P32057	P77377	6	10	174053	10	FALSE
P24174	P24175	7	8	174053	10	FALSE
P24174	P71241	7	9	174053	10	FALSE
P24174	P77377	7	10	174053	10	FALSE
P24175	P71241	8	9	174053	10	FALSE
P24175	P77377	8	10	174053	10	FALSE
P71241	P77377	9	10	174053	10	FALSE
P0A809	P0A812	1	2	174019	2	FALSE
P42591	P42592	1	2	174260	2	FALSE
P76290	P76291	1	2	174022	2	FALSE
P23865	P45577	2	1	174010	2	FALSE
P0A6P1	P0A7E9	1	2	173692	2	FALSE
P0AEZ3	P18196	2	1	173898	3	TRUE
P0A734	P18196	3	1	173898	3	FALSE
P0A734	P0AEZ3	3	2	173898	3	FALSE
P27296	P30177	1	2	173826	2	FALSE
P0AAK1	P16429	1	2	174188	8	FALSE
P0AAK1	P16430	1	3	174188	8	FALSE
P0AAK1	P16431	1	4	174188	8	FALSE
P0AAK1	P16432	1	5	174188	8	FALSE
P0AAK1	P16433	1	6	174188	8	FALSE
P0AAK1	P0AEV7	1	7	174188	8	FALSE
P0AAK1	P0AEV9	1	8	174188	8	FALSE
P16429	P16430	2	3	174188	8	FALSE
P16429	P16431	2	4	174188	8	FALSE
P16429	P16432	2	5	174188	8	FALSE
P16429	P16433	2	6	174188	8	FALSE
P0AEV7	P16429	7	2	174188	8	FALSE
P0AEV9	P16429	8	2	174188	8	FALSE
P16430	P16431	3	4	174188	8	FALSE
P16430	P16432	3	5	174188	8	FALSE
P16430	P16433	3	6	174188	8	FALSE
P0AEV7	P16430	7	3	174188	8	FALSE
P0AEV9	P16430	8	3	174188	8	FALSE
P16431	P16432	4	5	174188	8	FALSE
P16431	P16433	4	6	174188	8	FALSE
P0AEV7	P16431	7	4	174188	8	FALSE
P0AEV9	P16431	8	4	174188	8	FALSE
P16432	P16433	5	6	174188	8	FALSE
P0AEV7	P16432	7	5	174188	8	FALSE
P0AEV9	P16432	8	5	174188	8	FALSE
P0AEV7	P16433	7	6	174188	8	FALSE
P0AEV9	P16433	8	6	174188	8	FALSE
P0AEV7	P0AEV9	7	8	174188	8	FALSE
P0A749	P0A9W6	2	1	174285	2	FALSE
P0A959	P76491	1	2	174099	2	FALSE
P08368	P0AE91	2	1	174516	4	FALSE
P08401	P0AE91	3	1	174516	4	FALSE
P08369	P0AE91	4	1	174516	4	FALSE
P08368	P08401	2	3	174516	4	TRUE
P08368	P08369	2	4	174516	4	FALSE
P08369	P08401	4	3	174516	4	FALSE
P0A6P9	P0A7E5	2	1	174200	2	FALSE
P0AC84	P0AEZ7	1	2	173702	2	FALSE
P18392	P52108	2	1	173975	3	FALSE
P16525	P52108	3	1	173975	3	FALSE
P16525	P18392	3	2	173975	3	FALSE
P45551	P45552	2	1	174429	8	FALSE
P45550	P45552	3	1	174429	8	FALSE
P45549	P45552	4	1	174429	8	FALSE
P45548	P45552	5	1	174429	8	FALSE
P45552	P64631	1	6	174429	8	FALSE
P45546	P45552	7	1	174429	8	FALSE
P45545	P45552	8	1	174429	8	FALSE
P45550	P45551	3	2	174429	8	FALSE
P45549	P45551	4	2	174429	8	FALSE
P45548	P45551	5	2	174429	8	FALSE
P45551	P64631	2	6	174429	8	FALSE
P45546	P45551	7	2	174429	8	FALSE
P45545	P45551	8	2	174429	8	FALSE
P45549	P45550	4	3	174429	8	FALSE
P45548	P45550	5	3	174429	8	FALSE
P45550	P64631	3	6	174429	8	FALSE
P45546	P45550	7	3	174429	8	FALSE
P45545	P45550	8	3	174429	8	FALSE
P45548	P45549	5	4	174429	8	FALSE
P45549	P64631	4	6	174429	8	FALSE
P45546	P45549	7	4	174429	8	FALSE
P45545	P45549	8	4	174429	8	FALSE
P45548	P64631	5	6	174429	8	FALSE
P45546	P45548	7	5	174429	8	FALSE
P45545	P45548	8	5	174429	8	FALSE
P45546	P64631	7	6	174429	8	FALSE
P45545	P64631	8	6	174429	8	FALSE
P45545	P45546	8	7	174429	8	FALSE
P0AD19	P60632	2	1	174070	2	FALSE
P0ACD8	P69739	2	1	173860	6	FALSE
P0AAM1	P69739	3	1	173860	6	FALSE
P19930	P69739	4	1	173860	6	TRUE
P19931	P69739	5	1	173860	6	FALSE
P19932	P69739	6	1	173860	6	TRUE
P0AAM1	P0ACD8	3	2	173860	6	FALSE
P0ACD8	P19930	2	4	173860	6	TRUE
P0ACD8	P19931	2	5	173860	6	FALSE
P0ACD8	P19932	2	6	173860	6	FALSE
P0AAM1	P19930	3	4	173860	6	FALSE
P0AAM1	P19931	3	5	173860	6	FALSE
P0AAM1	P19932	3	6	173860	6	FALSE
P19930	P19931	4	5	173860	6	FALSE
P19930	P19932	4	6	173860	6	FALSE
P19931	P19932	5	6	173860	6	FALSE
P0A9G8	P31060	1	2	173818	2	FALSE
P46139	P64548	2	1	174164	3	FALSE
P07021	P64548	3	1	174164	3	FALSE
P07021	P46139	3	2	174164	3	FALSE
P0AF61	P64646	1	2	174468	2	FALSE
P75824	P75825	2	1	173841	2	FALSE
P0DMC7	P39838	2	1	174084	2	TRUE
P0AA82	P25524	1	2	173729	2	FALSE
P69210	P69212	2	1	173972	2	FALSE
P0AFG3	P0AFG6	1	2	173810	2	TRUE
P77374	P77783	1	2	173971	5	FALSE
P0AAJ1	P77374	3	1	173971	5	FALSE
P76173	P77374	4	1	173971	5	FALSE
P69853	P77374	5	1	173971	5	FALSE
P0AAJ1	P77783	3	2	173971	5	FALSE
P76173	P77783	4	2	173971	5	FALSE
P69853	P77783	5	2	173971	5	FALSE
P0AAJ1	P76173	3	4	173971	5	FALSE
P0AAJ1	P69853	3	5	173971	5	FALSE
P69853	P76173	5	4	173971	5	FALSE
P77257	P77672	1	2	173957	7	FALSE
P0AFS1	P77257	3	1	173957	7	FALSE
P76142	P77257	4	1	173957	7	FALSE
P76143	P77257	5	1	173957	7	FALSE
P64461	P77257	6	1	173957	7	FALSE
P76145	P77257	7	1	173957	7	FALSE
P0AFS1	P77672	3	2	173957	7	FALSE
P76142	P77672	4	2	173957	7	FALSE
P76143	P77672	5	2	173957	7	FALSE
P64461	P77672	6	2	173957	7	FALSE
P76145	P77672	7	2	173957	7	FALSE
P0AFS1	P76142	3	4	173957	7	FALSE
P0AFS1	P76143	3	5	173957	7	FALSE
P0AFS1	P64461	3	6	173957	7	FALSE
P0AFS1	P76145	3	7	173957	7	FALSE
P76142	P76143	4	5	173957	7	FALSE
P64461	P76142	6	4	173957	7	FALSE
P76142	P76145	4	7	173957	7	FALSE
P64461	P76143	6	5	173957	7	FALSE
P76143	P76145	5	7	173957	7	FALSE
P64461	P76145	6	7	173957	7	FALSE
P0AFI0	P69902	2	1	174118	3	FALSE
P0AA49	P69902	3	1	174118	3	FALSE
P0AA49	P0AFI0	3	2	174118	3	FALSE
P32672	P69816	1	2	174316	5	FALSE
P32672	P32674	1	3	174316	5	FALSE
P32672	P32675	1	4	174316	5	FALSE
P32672	P32676	1	5	174316	5	FALSE
P32674	P69816	3	2	174316	5	FALSE
P32675	P69816	4	2	174316	5	FALSE
P32676	P69816	5	2	174316	5	FALSE
P32674	P32675	3	4	174316	5	FALSE
P32674	P32676	3	5	174316	5	FALSE
P32675	P32676	4	5	174316	5	FALSE
P0AD40	P15042	2	1	174123	2	FALSE
P61320	P62615	1	2	173902	2	FALSE
P0A9I3	P0AE52	1	2	174139	2	FALSE
P33136	P62517	1	2	173877	2	FALSE
P0AEU7	P21645	1	2	173695	8	FALSE
P0A6Q6	P0AEU7	3	1	173695	8	FALSE
P0A722	P0AEU7	4	1	173695	8	FALSE
P0AEU7	P10441	1	5	173695	8	FALSE
P0AEU7	P10442	1	6	173695	8	FALSE
P0AEU7	P10443	1	7	173695	8	FALSE
P0ABD5	P0AEU7	8	1	173695	8	FALSE
P0A6Q6	P21645	3	2	173695	8	FALSE
P0A722	P21645	4	2	173695	8	FALSE
P10441	P21645	5	2	173695	8	FALSE
P10442	P21645	6	2	173695	8	FALSE
P10443	P21645	7	2	173695	8	FALSE
P0ABD5	P21645	8	2	173695	8	FALSE
P0A6Q6	P0A722	3	4	173695	8	FALSE
P0A6Q6	P10441	3	5	173695	8	FALSE
P0A6Q6	P10442	3	6	173695	8	FALSE
P0A6Q6	P10443	3	7	173695	8	FALSE
P0A6Q6	P0ABD5	3	8	173695	8	FALSE
P0A722	P10441	4	5	173695	8	FALSE
P0A722	P10442	4	6	173695	8	FALSE
P0A722	P10443	4	7	173695	8	FALSE
P0A722	P0ABD5	4	8	173695	8	FALSE
P10441	P10442	5	6	173695	8	FALSE
P10441	P10443	5	7	173695	8	FALSE
P0ABD5	P10441	8	5	173695	8	FALSE
P10442	P10443	6	7	173695	8	FALSE
P0ABD5	P10442	8	6	173695	8	FALSE
P0ABD5	P10443	8	7	173695	8	FALSE
P28305	P28306	1	2	173886	5	FALSE
P0A720	P28305	3	1	173886	5	FALSE
P28305	P28631	1	4	173886	5	FALSE
P0AFQ7	P28305	5	1	173886	5	FALSE
P0A720	P28306	3	2	173886	5	FALSE
P28306	P28631	2	4	173886	5	FALSE
P0AFQ7	P28306	5	2	173886	5	FALSE
P0A720	P28631	3	4	173886	5	FALSE
P0A720	P0AFQ7	3	5	173886	5	FALSE
P0AFQ7	P28631	5	4	173886	5	FALSE
P0AFH2	P23843	2	1	173908	5	FALSE
P0AFH6	P23843	3	1	173908	5	FALSE
P23843	P76027	1	4	173908	5	FALSE
P23843	P77737	1	5	173908	5	FALSE
P0AFH2	P0AFH6	2	3	173908	5	FALSE
P0AFH2	P76027	2	4	173908	5	FALSE
P0AFH2	P77737	2	5	173908	5	FALSE
P0AFH6	P76027	3	4	173908	5	FALSE
P0AFH6	P77737	3	5	173908	5	FALSE
P76027	P77737	4	5	173908	5	FALSE
P0AC00	P45539	2	1	174430	4	FALSE
P45539	P45541	1	3	174430	4	FALSE
P45539	P45543	1	4	174430	4	FALSE
P0AC00	P45541	2	3	174430	4	FALSE
P0AC00	P45543	2	4	174430	4	FALSE
P45541	P45543	3	4	174430	4	FALSE
P08192	P0A9Q5	2	1	174106	3	FALSE
P09549	P0A9Q5	3	1	174106	3	FALSE
P08192	P09549	2	3	174106	3	FALSE
P76633	Q46911	1	2	174198	2	FALSE
P00888	P07023	1	2	174163	2	FALSE
P32125	P32173	2	1	174335	2	FALSE
P0AE95	P52106	2	1	173873	4	FALSE
P0AE98	P52106	3	1	173873	4	FALSE
P0AEA2	P52106	4	1	173873	4	FALSE
P0AE95	P0AE98	2	3	173873	4	FALSE
P0AE95	P0AEA2	2	4	173873	4	FALSE
P0AE98	P0AEA2	3	4	173873	4	FALSE
P0A8D0	P25539	1	2	173747	4	FALSE
P0A8D0	P61714	1	3	173747	4	FALSE
P0A780	P0A8D0	4	1	173747	4	FALSE
P25539	P61714	2	3	173747	4	FALSE
P0A780	P25539	4	2	173747	4	FALSE
P0A780	P61714	4	3	173747	4	FALSE
P0A8U2	P30866	1	2	173701	2	FALSE
P0ABU5	P46022	1	2	174289	2	FALSE
P0A7L8	P0AG48	2	1	174284	2	FALSE
P38393	P38394	1	2	173929	3	FALSE
P15033	P38393	3	1	173929	3	FALSE
P15033	P38394	3	2	173929	3	FALSE
P0ABZ6	P31554	2	1	173668	6	FALSE
P19624	P31554	3	1	173668	6	FALSE
P06992	P31554	4	1	173668	6	FALSE
P31554	P62672	1	5	173668	6	FALSE
P05637	P31554	6	1	173668	6	FALSE
P0ABZ6	P19624	2	3	173668	6	FALSE
P06992	P0ABZ6	4	2	173668	6	FALSE
P0ABZ6	P62672	2	5	173668	6	FALSE
P05637	P0ABZ6	6	2	173668	6	FALSE
P06992	P19624	4	3	173668	6	FALSE
P19624	P62672	3	5	173668	6	FALSE
P05637	P19624	6	3	173668	6	FALSE
P06992	P62672	4	5	173668	6	FALSE
P05637	P06992	6	4	173668	6	FALSE
P05637	P62672	6	5	173668	6	FALSE
P05719	P08957	2	1	174506	2	FALSE
P0ACH5	P27245	2	1	173959	3	FALSE
P27245	P31121	1	3	173959	3	FALSE
P0ACH5	P31121	2	3	173959	3	FALSE
P75676	Q47685	1	2	173708	5	FALSE
P75676	Q9XB42	1	3	173708	5	FALSE
P75676	Q47684	1	4	173708	5	FALSE
P75676	P77692	1	5	173708	5	FALSE
Q47685	Q9XB42	2	3	173708	5	FALSE
Q47684	Q47685	4	2	173708	5	FALSE
P77692	Q47685	5	2	173708	5	FALSE
Q47684	Q9XB42	4	3	173708	5	FALSE
P77692	Q9XB42	5	3	173708	5	FALSE
P77692	Q47684	5	4	173708	5	FALSE
P0AF76	P0AF78	1	2	174478	7	FALSE
P0AF76	P39293	1	3	174478	7	FALSE
P0AF76	P0AF80	1	4	174478	7	FALSE
P0AF76	P39295	1	5	174478	7	FALSE
P0AF76	P33222	1	6	174478	7	FALSE
P0AF76	P33224	1	7	174478	7	FALSE
P0AF78	P39293	2	3	174478	7	FALSE
P0AF78	P0AF80	2	4	174478	7	FALSE
P0AF78	P39295	2	5	174478	7	FALSE
P0AF78	P33222	2	6	174478	7	FALSE
P0AF78	P33224	2	7	174478	7	FALSE
P0AF80	P39293	4	3	174478	7	FALSE
P39293	P39295	3	5	174478	7	FALSE
P33222	P39293	6	3	174478	7	FALSE
P33224	P39293	7	3	174478	7	FALSE
P0AF80	P39295	4	5	174478	7	FALSE
P0AF80	P33222	4	6	174478	7	FALSE
P0AF80	P33224	4	7	174478	7	FALSE
P33222	P39295	6	5	174478	7	FALSE
P33224	P39295	7	5	174478	7	FALSE
P33222	P33224	6	7	174478	7	FALSE
P64524	P64526	1	2	174046	2	FALSE
P66948	P76569	1	2	174141	2	FALSE
P77748	P77781	1	2	173984	3	FALSE
P64476	P77748	3	1	173984	3	FALSE
P64476	P77781	3	2	173984	3	FALSE
P64559	Q46824	1	2	174226	2	FALSE
Q47149	Q47150	2	1	173703	2	TRUE
P0AAJ8	P69741	2	1	174243	8	FALSE
P37180	P69741	3	1	174243	8	FALSE
P0ACE0	P69741	4	1	174243	8	FALSE
P37182	P69741	5	1	174243	8	FALSE
P0AAN1	P69741	6	1	174243	8	FALSE
P0A703	P69741	7	1	174243	8	FALSE
P0AAM7	P69741	8	1	174243	8	FALSE
P0AAJ8	P37180	2	3	174243	8	FALSE
P0AAJ8	P0ACE0	2	4	174243	8	FALSE
P0AAJ8	P37182	2	5	174243	8	FALSE
P0AAJ8	P0AAN1	2	6	174243	8	FALSE
P0A703	P0AAJ8	7	2	174243	8	FALSE
P0AAJ8	P0AAM7	2	8	174243	8	FALSE
P0ACE0	P37180	4	3	174243	8	FALSE
P37180	P37182	3	5	174243	8	FALSE
[truncated: 2,069 more rows]
