# Supplementary material for: Operon Gene Order Is Optimized for Ordered Protein Complex Assembly
Source: Cell Rep. 2016 Jan 21;14(4):679–85. doi: 10.1016/j.celrep.2015.12.085 (PMC4742563; doi:10.1016/j.celrep.2015.12.085)
Supplement: Dataset S3. Predicted Assembly Pathways for Heteromeric Protein Complexes, Related to Figure 3 [file mmc4.zip › celrep_2365_mmc4.csv]

#Predicted assembly pathways for heteromeric protein complexes
#Each line in this follow represents a binary assembly step	from first to last for each complex
#For example	in the 1st step for 1a50	B + D interact to form BD subcomplex. Then in the 2nd step	A binds to BD to form the ABD subcomplex
#Subunit IDs in the 2nd column do not necessarily correspond to the same chain identifier in the PDB file - they are assigned sequentially from A to Z in the order they occur in the PDB file
#However	the subunit "types" in the 3rd column do map back to the unique chains used in the PDB ("-" means there is no gene mapped to that chain)
#PDB ID	Subunit A	Subunit B	Subunit A type	Subunit B	Interface formed
1a0o	A B	A B	1165.0
1a50	B D	B B	3398.6
1a50	A BD	A BB	2790.9
1a50	ABD C	ABB A	2789.3
1a6d	K P	A B	5229.4
1a6d	B G	B A	5227.0
1a6d	I N	A B	5225.1
1a6d	A F	A B	5223.9
1a6d	D E	B A	5223.9
1a6d	L M	B A	5223.8
1a6d	J O	B A	5223.7
1a6d	C H	A B	5221.6
1a6d	IN JO	AB BA	4592.1
1a6d	KP LM	AB BA	4589.6
1a6d	IJNO KLMP	ABBA ABAB	9171.1
1a6d	AF DE	AB BA	4587.8
1a6d	ADEF IJKLMNOP	ABAB ABABABAB	5207.9
1a6d	ADEFIJKLMNOP BG	ABABABABABAB BA	7194.7
1a6d	ABDEFGIJKLMNOP CH	ABBABAABABABAB AB	11767.8
1a9x	C D	A B	4849.9
1a9x	E F	A B	4848.6
1a9x	A B	A B	4831.9
1a9x	G H	A B	4791.6
1a9x	CD EF	AB AB	1181.9
1a9x	AB GH	AB AB	1166.1
1a9x	ABGH CDEF	ABAB ABAB	2100.6
1acm	A E	A A	2309.5
1acm	AE I	AA A	4610.8
1acm	G K	A A	2199.0
1acm	C GK	A AA	4394.5
1acm	AEI J	AAA B	1693.9
1acm	AEIJ B	AAAB B	1693.1
1acm	ABEIJ F	ABAAB B	1692.8
1acm	ABEFIJ L	ABABAB B	1639.9
1acm	ABEFIJL CGK	ABABABB AAA	2420.4
1acm	ABCEFGIJKL D	ABAABAABAB B	3183.1
1acm	ABCDEFGIJKL H	ABABABAABAB B	3180.5
1aip	C D	C C	2119.4
1aip	B CD	A CC	2995.4
1aip	A BCD	A ACC	2941.5
1aon	C D	A A	3061.1
1aon	L M	A A	3048.9
1aon	A G	A A	3046.3
1aon	LM N	AA A	3028.8
1aon	H I	A A	3015.6
1aon	CD E	AA A	3008.6
1aon	B CDE	A AAA	3002.5
1aon	HI J	AA A	2999.4
1aon	BCDE F	AAAA A	2996.4
1aon	AG BCDEF	AA AAAAA	5909.2
1aon	K LMN	A AAA	2994.5
1aon	HIJ KLMN	AAA AAAA	5937.5
1aon	ABCDEFG HIJKLMN	AAAAAAA AAAAAAA	5098.7
1aon	S T	O O	1743.4
1aon	ST U	OO O	1719.4
1aon	ABCDEFGHIJKLMN STU	AAAAAAAAAAAAAA OOO	2246.0
1aon	ABCDEFGHIJKLMNSTU O	AAAAAAAAAAAAAAOOO O	2486.1
1aon	ABCDEFGHIJKLMNOSTU R	AAAAAAAAAAAAAAOOOO O	2459.8
1aon	ABCDEFGHIJKLMNORSTU Q	AAAAAAAAAAAAAAOOOOO O	2453.9
1aon	ABCDEFGHIJKLMNOQRSTU P	AAAAAAAAAAAAAAOOOOOO O	4141.8
1b0n	A B	A B	3277.8
1b27	A B	A D	1622.5
1b33	C D	A B	2942.1
1b33	E F	A B	2923.0
1b33	A B	A B	2862.9
1b33	CD G	AB N	1995.5
1b33	AB CDG	AB ABN	2566.8
1b33	ABCDG EF	ABABN AB	3803.6
1b70	C D	A B	8406.6
1b70	A B	A B	8399.8
1b70	AB CD	AB AB	8352.4
1bxi	A B	A B	1583.3
1cb7	B D	B B	3417.2
1cb7	A BD	A BB	2397.4
1cb7	ABD C	ABB A	2345.0
1cc1	A B	S L	6503.5
1cqi	A B	A B	3639.3
1cqi	C D	A B	3626.2
1cqi	AB CD	AB AB	2635.3
1d3u	C D	A B	1554.8
1dii	A C	A A	7192.4
1dii	AC D	AA C	2022.9
1dii	ACD B	AAC C	2021.7
1dio	A D	A A	8410.8
1dio	AD C	AA G	5484.0
1dio	ACD F	AGA G	5367.6
1dio	ACDF E	AGAG B	3468.5
1dio	ACDEF B	AGABG B	3424.7
1dj7	A B	A B	1609.6
1dkg	A B	A A	4522.5
1dkg	AB C	AA D	2025.3
1dm0	B F	B B	1314.9
1dm0	BF C	BB B	1286.4
1dm0	A BCF	A BBB	1636.3
1dm0	ABCF E	ABBB B	1617.8
1dm0	ABCEF D	ABBBB B	2763.8
1dxr	C D	L M	8671.8
1dxr	B CD	H LM	8789.4
1dxr	A BCD	C HLM	8923.5
1e3d	A B	A B	7202.7
1e44	A B	A B	2595.4
1e6v	A D	A A	9845.0
1e6v	AD E	AA B	6890.8
1e6v	ADE B	AAB B	10670.9
1e6v	ABDE F	ABAB C	10815.9
1e6v	ABDEF C	ABABC C	10813.5
1e7p	D E	A B	6062.3
1e7p	A B	A B	6061.1
1e7p	C F	C C	4186.4
1e7p	AB CF	AB CC	4234.9
1e7p	ABCF DE	ABCC AB	5703.6
1ebd	A B	A A	6277.2
1ebd	AB C	AA C	1296.6
1efp	A B	A B	6306.1
1efu	C D	A B	3816.6
1efu	A B	A B	3713.8
1efu	AB CD	AB AB	3591.9
1eg9	A B	A B	3575.6
1eg9	C D	A B	3571.2
1eg9	AB CD	AB AB	6166.0
1eg9	ABCD F	ABAB B	6366.3
1eg9	ABCDF E	ABABB A	9468.8
1ehk	A B	A B	5856.0
1ehk	AB C	AB C	3454.6
1ep1	A C	A A	3418.9
1ep1	AC D	AA B	2711.2
1ep1	ACD B	AAB B	2829.2
1f51	A B	A A	3676.1
1f51	AB C	AA E	2485.7
1f51	ABC D	AAE E	2362.4
1f6m	A B	A A	4460.8
1f6m	AB C	AA C	1866.8
1f6m	ABC D	AAC C	1775.0
1f80	B D	A D	1526.5
1f80	BD C	AD A	1520.3
1f80	A BCD	A AAD	2417.4
1f80	ABCD F	AAAD D	1434.6
1f80	ABCDF E	AAADD D	1398.3
1fcd	A B	A C	3000.4
1fft	A B	A B	6725.5
1fft	C D	C -	2350.5
1fft	AB CD	AB C-	2678.5
1ffu	A B	A B	4470.4
1ffu	AB C	AB C	4462.0
1ffu	D E	A B	4457.8
1ffu	DE F	AB C	4378.9
1ffu	ABC DEF	ABC ABC	4327.5
1fm0	A B	D E	1961.8
1fs0	A B	E G	4228.2
1fyz	A C	A C	10376.5
1fyz	B D	A C	10328.3
1fyz	AC E	AC E	7035.2
1fyz	BD F	AC E	6917.9
1fyz	ACE BDF	ACE ACE	6333.6
1g20	A B	A B	9307.6
1g20	C D	A B	9307.5
1g20	AB CD	AB AB	10454.4
1g20	E F	E E	3846.3
1g20	ABCD EF	ABAB EE	3606.5
1g20	G H	E E	3526.0
1g20	ABCDEF GH	ABABEE EE	3722.8
1g4a	B G	E E	4480.5
1g4a	H M	E E	4475.4
1g4a	A N	E E	4471.1
1g4a	BG HM	EE EE	4453.2
1g4a	AN BGHM	EE EEEE	8896.5
1g4a	O P	A A	1404.0
1g4a	OP Q	AA A	2177.5
1g4a	OPQ R	AAA A	2099.8
1g4a	J OPQR	A AAAA	2160.4
1g4a	JOPQR K	AAAAA A	2215.8
1g4a	ABGHMN JKOPQR	EEEEEE AAAAAA	2665.9
1g4a	ABGHJKMNOPQR F	EEEEAAEEAAAA A	2636.8
1g4a	ABFGHJKMNOPQR C	EEAEEAAEEAAAA A	2437.5
1g4a	ABCFGHJKMNOPQR E	EEAAEEAAEEAAAA A	2728.9
1g4a	ABCEFGHJKMNOPQR L	EEAAAEEAAEEAAAA A	2660.2
1g4a	ABCEFGHJKLMNOPQR D	EEAAAEEAAAEEAAAA A	3530.4
1g4a	ABCDEFGHJKLMNOPQR I	EEAAAAEEAAAEEAAAA A	4677.8
1g72	C D	A B	3598.5
1g72	A B	A B	3563.0
1g72	AB CD	AB AB	2607.9
1g8j	A B	A B	3497.9
1gla	B H	G G	3530.3
1gla	D F	G G	3529.0
1gla	BH DF	GG GG	2235.4
1gla	BDFH E	GGGG F	1425.6
1gla	BDEFH C	GGFGG F	1423.0
1gla	A BCDEFH	F GFGFGG	1420.2
1gla	ABCDEFH G	FGFGFGG F	1418.5
1go3	A B	E F	3992.6
1gvn	C D	A B	2909.7
1gvn	A B	A B	2821.0
1gvn	AB CD	AB AB	2245.3
1h0h	A B	A B	4135.0
1h2s	B D	B B	2075.0
1h2s	A BD	A BB	1631.6
1h2s	ABD C	ABB A	1630.1
1h31	A B	A B	2524.3
1hqm	C D	C D	15275.5
1hqm	CD E	CD E	4456.4
1hqm	A CDE	A CDE	4093.8
1hqm	ACDE B	ACDE A	5967.3
1hzz	A B	A A	3513.3
1hzz	AB C	AA C	2119.4
1i1q	C D	A B	2996.4
1i1q	A B	A B	2995.9
1i1q	AB CD	AB AB	2666.4
1ie7	B C	B C	3696.8
1ie7	A BC	A BC	2172.9
1ijd	E F	A B	1339.9
1ijd	A B	A B	1339.5
1ijd	C D	A B	1338.4
1ijd	AB CD	AB AB	1296.4
1ijd	ABCD EF	ABAB AB	1296.3
1ixr	K L	A C	1353.4
1ixr	H I	A C	1352.5
1ixr	B C	A C	1350.5
1ixr	E F	A C	1348.9
1ixr	G KL	A AC	1231.5
1ixr	BC D	AC A	1230.3
1ixr	HI J	AC A	1229.0
1ixr	GKL HIJ	AAC ACA	2285.8
1ixr	A EF	A AC	1227.6
1ixr	AEF BCD	AAC ACA	2287.8
1ixr	ABCDEF GHIJKL	AACAAC AACAAC	2094.4
1jb0	A B	A B	6955.7
1jb0	AB F	AB F	3880.0
1jb0	C D	C D	3023.9
1jb0	ABF CD	ABF CD	4856.2
1jb0	ABCDF E	ABCDF E	3273.9
1jb0	ABCDEF J	ABCDEF L	2338.2
1jb0	ABCDEFJ H	ABCDEFL J	2228.7
1jb0	ABCDEFHJ G	ABCDEFJL I	2194.4
1jb0	ABCDEFGHJ K	ABCDEFIJL M	2327.8
1jb0	ABCDEFGHJK L	ABCDEFIJLM X	936.5
1jb0	ABCDEFGHJKL I	ABCDEFIJLMX K	620.8
1jiw	A B	P I	2065.1
1jju	A C	A C	4828.3
1jju	AC B	AC B	3925.3
1jmx	A C	A G	4550.0
1jmx	AC B	AG B	4010.0
1jqj	A B	A C	1929.5
1jro	A B	A B	7070.2
1jro	C D	A B	7028.3
1jro	AB CD	AB AB	4512.9
1jw9	A C	B B	5401.9
1jw9	AC D	BB D	2277.9
1jw9	ACD B	BBD D	2276.0
1jyo	D E	A E	3183.5
1jyo	B DE	A AE	4188.7
1jyo	C F	A E	3178.6
1jyo	A CF	A AE	4447.2
1jyo	ACF BDE	AAE AAE	2986.2
1jzd	A B	A A	1905.6
1jzd	AB C	AA C	2072.3
1ka9	A B	H F	2741.1
1kf6	A B	A B	5215.2
1kf6	C D	C D	4700.2
1kf6	AB CD	AB CD	4606.5
1kiu	A B	A B	3230.6
1kmi	B D	Z Z	6539.9
1kmi	A BD	Y ZZ	2369.6
1kmi	ABD C	YZZ Y	2368.6
1kqf	D E	A B	5015.6
1kqf	G H	A B	5014.4
1kqf	A B	A B	5014.0
1kqf	AB GH	AB AB	4237.1
1kqf	ABGH DE	ABAB AB	8409.5
1kqf	ABDEGH F	ABABAB C	4920.5
1kqf	ABDEFGH I	ABABCAB C	5327.4
1kqf	ABDEFGHI C	ABABCABC C	5663.0
1l0o	A B	A A	1584.0
1l0o	AB C	AA C	2138.3
1l9b	A B	L M	7686.3
1l9b	AB C	LM H	6099.8
1l9b	ABC D	LMH C	1333.3
1lb2	C H	A A	3040.0
1lb2	CH I	AA B	665.4
1lb2	CHI D	AAB B	664.7
1lb2	CDHI J	ABAB B	364.0
1lb2	CDHIJ E	ABABB B	363.4
1lgh	G H	A B	1314.4
1lgh	GH M	AB A	1503.2
1lgh	GHM N	ABA B	1585.1
1lgh	GHMN O	ABAB A	1550.1
1lgh	GHMNO P	ABABA B	1602.8
1lgh	A GHMNOP	A ABABAB	1504.0
1lgh	AGHMNOP B	AABABAB B	1585.7
1lgh	ABGHMNOP C	ABABABAB A	1551.1
1lgh	ABCGHMNOP D	ABAABABAB B	1601.3
1lgh	ABCDGHMNOP I	ABABABABAB A	1502.7
1lgh	ABCDGHIMNOP J	ABABABAABAB B	1585.1
1lgh	ABCDGHIJMNOP K	ABABABABABAB A	1550.1
1lgh	ABCDGHIJKMNOP E	ABABABABAABAB A	2406.7
1lgh	ABCDEGHIJKMNOP L	ABABAABABAABAB B	2000.7
1lgh	ABCDEGHIJKLMNOP F	ABABAABABABABAB B	2123.6
1luc	A B	A B	4189.5
1lzw	A B	A B	1652.3
1m56	A B	A B	7838.0
1m56	AB C	AB C	5788.4
1m56	ABC D	ABC D	1480.7
1mae	B C	H L	1285.7
1mae	A D	L H	1285.1
1mae	AD BC	LH HL	2529.0
1mda	A B	H L	2807.3
1mda	AB C	HL H	3592.5
1mda	ABC D	HLH L	5232.5
1mda	ABCD E	HLHL A	1211.9
1mda	ABCDE F	HLHLA A	1193.4
1mhy	A B	B D	10303.1
1mhy	D E	B D	10297.0
1mhy	DE F	BD G	6799.1
1mhy	AB C	BD G	6797.0
1mhy	ABC DEF	BDG BDG	5395.2
1mio	A B	A B	6513.5
1mio	AB D	AB B	6868.0
1mio	ABD C	ABB A	8791.1
1n0l	A B	A B	3176.3
1n5w	A B	A B	4545.0
1n5w	D E	A B	4512.8
1n5w	AB DE	AB AB	4179.5
1n5w	ABDE C	ABAB C	4146.0
1n5w	ABCDE F	ABCAB C	4060.0
1nbw	A C	A A	4046.5
1nbw	AC B	AA B	2321.5
1nbw	ABC D	ABA B	2539.7
1nek	A B	A B	5160.1
1nek	AB C	AB C	2539.0
1nek	ABC D	ABC D	3287.7
1nt2	B D	B B	2971.0
1nt2	A BD	A BB	2718.3
1nt2	ABD C	ABB A	2713.0
1nvm	A C	A A	3154.1
1nvm	AC D	AA B	3062.0
1nvm	ACD B	AAB B	2986.9
1o94	A B	A A	12492.2
1o94	C D	C D	4526.6
1o94	E F	C D	4457.5
1o94	AB EF	AA CD	1129.3
1o94	ABEF CD	AACD CD	990.1
1o96	A B	A B	7050.9
1oao	A B	A A	8084.2
1oao	AB C	AA C	4557.1
1oao	ABC D	AAC C	4502.9
1ofu	A C	A X	1595.6
1ofu	AC D	AX X	1595.2
1ofu	ACD B	AXX A	1586.0
1ogy	A B	A B	5984.8
1okk	A B	A D	3091.2
1or7	A B	A C	5617.0
1ory	A B	A B	3797.9
1ouz	D E	A B	4872.6
1p5v	A B	A B	3716.8
1pby	A C	A C	4858.1
1pby	AC B	AC B	3941.9
1pdk	A B	A B	3190.4
1pg5	D J	B B	1645.5
1pg5	B L	B B	1645.1
1pg5	F H	B B	1644.4
1pg5	A E	A A	1336.0
1pg5	AE C	AA A	2671.6
1pg5	ACE FH	AAA BB	1692.7
1pg5	ACEFH G	AAABB A	1890.9
1pg5	ACEFGH I	AAABAB A	2251.7
1pg5	ACEFGHI K	AAABABA A	3228.7
1pg5	ACEFGHIK BL	AAABABAA BB	3381.6
1pg5	ABCEFGHIKL DJ	ABAABABAAB BB	3378.9
1poi	G H	A B	3979.3
1poi	C D	A B	3972.5
1poi	E F	A B	3960.6
1poi	EF GH	AB AB	5207.6
1poi	A B	A B	3957.2
1poi	AB CD	AB AB	5210.6
1poi	ABCD EFGH	ABAB ABAB	4467.1
1prt	C E	C D	2662.9
1prt	B D	B D	2588.6
1prt	A CE	A CD	2061.2
1prt	ACE BD	ACD BD	2993.1
1prt	ABCDE F	ABCDD F	4812.5
1pxv	A B	A C	2378.4
1q16	A B	A B	11784.4
1q16	AB C	AB C	6361.8
1q5q	A G	A A	1460.9
1q5q	AG H	AA H	2096.2
1q5q	AGH N	AAH H	1899.5
1q5q	AGHN F	AAHH A	2409.1
1q5q	AFGHN M	AAAHH H	1880.2
1q5q	AFGHMN E	AAAHHH A	2378.1
1q5q	AEFGHMN L	AAAAHHH H	1867.9
1q5q	AEFGHLMN D	AAAAHHHH A	2406.3
1q5q	ADEFGHLMN K	AAAAAHHHH H	1887.1
1q5q	ADEFGHKLMN C	AAAAAHHHHH A	2414.8
1q5q	ACDEFGHKLMN B	AAAAAAHHHHH A	2877.6
1q5q	ABCDEFGHKLMN J	AAAAAAAHHHHH H	2842.3
1q5q	ABCDEFGHJKLMN I	AAAAAAAHHHHHH H	3586.1
1qdl	C D	A B	2698.2
1qdl	A B	A B	2696.0
1qdl	AB CD	AB AB	1827.2
1qs0	A C	A A	3937.3
1qs0	AC D	AA B	6887.3
1qs0	ACD B	AAB B	10139.0
1r27	A B	A B	9892.0
1rbl	M O	A A	9638.9
1rbl	I K	A A	9625.1
1rbl	A C	A A	9623.8
1rbl	E G	A A	9610.7
1rbl	MO N	AA I	3239.7
1rbl	AC MNO	AA AIA	4720.4
1rbl	ACMNO D	AAAIA I	5228.0
1rbl	ACDMNO P	AAIAIA I	3670.8
1rbl	ACDMNOP IK	AAIAIAI AA	4778.9
1rbl	ACDIKMNOP J	AAIAAAIAI I	5661.9
1rbl	ACDIJKMNOP EG	AAIAIAAIAI AA	5517.8
1rbl	ACDEGIJKMNOP H	AAIAAAIAAIAI I	5684.0
1rbl	ACDEGHIJKMNOP L	AAIAAIAIAAIAI I	6089.2
1rbl	ACDEGHIJKLMNOP B	AAIAAIAIAIAIAI I	5660.2
1rbl	ABCDEGHIJKLMNOP F	AIAIAAIAIAIAIAI I	6079.5
1rh5	A B	A B	3318.8
1rh5	AB C	AB C	2792.8
1rm6	A D	A A	4016.9
1rm6	AD C	AA C	4488.8
1rm6	ACD B	ACA B	5646.5
1rm6	ABCD F	ABCA C	5000.8
1rm6	ABCDF E	ABCAC B	5633.6
1rp3	A B	A B	3940.0
1s0y	A D	A B	2193.5
1s0y	B E	B A	2146.2
1s0y	AD BE	AB BA	2148.5
1s0y	ABDE C	ABBA A	2469.3
1s0y	ABCDE F	ABABA B	4216.0
1s5e	C D	D D	2652.2
1s5e	CD E	DD D	2544.3
1s5e	A CDE	A DDD	2668.9
1s5e	ACDE F	ADDD D	3007.7
1s5e	ACDEF B	ADDDD D	5272.4
1s5l	A D	A D	10687.8
1s5l	AD C	AD C	5997.0
1s5l	ACD B	ACD B	5292.8
1s5l	ABCD M	ABCD O	6347.6
1s5l	ABCDM O	ABCDO U	3455.0
1s5l	ABCDMO P	ABCDOU V	4124.3
1s5l	ABCDMOP E	ABCDOUV E	3525.6
1s5l	ABCDEMOP G	ABCDEOUV H	2643.6
1s5l	ABCDEGMOP H	ABCDEHOUV I	2350.3
1s5l	ABCDEGHMOP F	ABCDEHIOUV F	2296.4
1s5l	ABCDEFGHMOP K	ABCDEFHIOUV L	2055.1
1s5l	ABCDEFGHKMOP N	ABCDEFHILOUV T	2387.6
1s5l	ABCDEFGHKMNOP L	ABCDEFHILOTUV M	2462.9
1s5l	ABCDEFGHKLMNOP I	ABCDEFHILMOTUV J	1888.4
1s5l	ABCDEFGHIKLMNOP Q	ABCDEFHIJLMOTUV X	1728.4
1s5l	ABCDEFGHIKLMNOPQ J	ABCDEFHIJLMOTUVX K	1728.0
1s5l	ABCDEFGHIJKLMNOPQ S	ABCDEFHIJKLMOTUVX Z	1068.2
1s5l	ABCDEFGHIJKLMNOPQS R	ABCDEFHIJKLMOTUVXZ -	1427.4
1smy	C D	C D	17909.6
1smy	CD F	CD F	11192.8
1smy	CDF E	CDF E	4495.5
1smy	A CDEF	A CDEF	4103.2
1smy	ACDEF B	ACDEF A	5963.8
1sr4	A C	A C	3138.1
1sr4	AC B	AC B	5369.9
1svd	A B	A M	2981.8
1svx	A B	A B	1302.4
1t0f	A B	A C	2576.7
1t3q	B E	B B	5279.4
1t3q	BE D	BB A	4333.8
1t3q	A BDE	A BAB	4319.4
1t3q	ABDE F	ABAB C	4178.5
1t3q	ABDEF C	ABABC C	4174.4
1tet	A B	L H	3068.0
1tet	AB C	LH P	963.4
1tfk	A B	A B	1870.4
1th8	A B	A B	1728.0
1th8	C D	A B	1725.5
1th8	AB CD	AB AB	1634.2
1tqy	A B	A B	6489.3
1ttw	A C	A A	2231.9
1ttw	AC B	AA B	1426.1
1ttw	ABC D	ABA B	1424.9
1tyg	B C	A A	3443.1
1tyg	F G	A A	3442.4
1tyg	BC FG	AA AA	4665.2
1tyg	A BCFG	B AAAA	2456.1
1tyg	ABCFG E	BAAAA B	2450.4
1tyg	ABCEFG D	BAABAA B	1083.2
1tyg	ABCDEFG H	BAABBAA B	1082.4
1u0s	A B	Y A	1515.3
1ub4	C F	C C	3960.9
1ub4	CF D	CC A	3002.3
1ub4	A CDF	A CAC	2999.4
1ub4	ACDF B	ACAC A	2277.4
1ub4	ABCDF E	AACAC A	2274.1
1ugp	A B	A B	8610.0
1ujw	A B	A B	2538.4
1uli	E F	A B	3606.5
1uli	C EF	A AB	3832.3
1uli	A CEF	A AAB	6613.3
1uli	ACEF D	AAAB B	6931.1
1uli	ACDEF B	AABAB B	9605.1
1um9	B D	B B	4224.5
1um9	A BD	A BB	5812.4
1um9	ABD C	ABB A	6745.3
1unn	A B	A A	2511.9
1unn	AB D	AA C	3044.2
1unn	ABD C	AAC C	2922.9
1vf5	A B	A B	5607.6
1vf5	I J	A B	5392.4
1vf5	AB IJ	AB AB	2734.1
1vf5	ABIJ L	ABAB D	2725.6
1vf5	ABIJL K	ABABD C	3056.1
1vf5	ABIJKL D	ABABCD D	2730.6
1vf5	ABDIJKL C	ABDABCD C	3177.3
1vf5	ABCDIJKL M	ABCDABCD E	2347.6
1vf5	ABCDIJKLM O	ABCDABCDE G	2340.6
1vf5	ABCDIJKLMO G	ABCDABCDEG G	1912.0
1vf5	ABCDGIJKLMO E	ABCDGABCDEG E	1902.1
1vf5	ABCDEGIJKLMO N	ABCDEGABCDEG F	1841.3
1vf5	ABCDEGIJKLMNO F	ABCDEGABCDEFG F	1685.0
1vf5	ABCDEFGIJKLMNO H	ABCDEFGABCDEFG -	1309.1
1vf5	ABCDEFGHIJKLMNO P	ABCDEFG-ABCDEFG -	1197.0
1vrq	A B	A B	7311.9
1vrq	AB C	AB C	4389.0
1vrq	ABC D	ABC D	4854.4
1w36	A B	B C	16047.0
1w36	AB C	BC D	2480.6
1w5c	A D	A D	9158.1
1w5c	AD B	AD B	4866.2
1w5c	ABD C	ABD C	4307.8
1w5c	ABCD J	ABCD -	4808.8
1w5c	ABCDJ E	ABCD- E	3380.7
1w5c	ABCDEJ G	ABCDE- -	2923.2
1w5c	ABCDEGJ F	ABCDE-- F	2777.2
1w5c	ABCDEFGJ I	ABCDEF-- T	2812.0
1w5c	ABCDEFGIJ H	ABCDEF-T- -	2035.3
1w85	B D	B B	4234.0
1w85	BD C	BB A	6097.0
1w85	A BCD	A BAB	9320.5
1w85	ABCD E	ABAB I	1066.0
1wdk	C D	C C	5382.1
1wdk	A CD	A CC	2573.9
1wdk	ACD B	ACC A	4114.1
1wdw	B D	B B	3605.9
1wdw	BD C	BB A	3207.6
1wdw	A BCD	A BAB	3206.8
1wmi	C D	A B	4022.1
1wmi	A B	A B	3964.9
1wmi	AB CD	AB AB	1552.9
1wx2	A B	A B	2055.2
1wyt	A B	A B	16583.0
1wyt	C D	A B	16397.4
1wyt	AB CD	AB AB	5384.6
1wyv	A B	A B	17210.1
1wyv	C D	A B	17160.0
1wyv	AB CD	AB AB	5533.0
1x75	C D	C C	2062.9
1x75	A B	A A	2057.6
1x75	AB CD	AA CC	2103.0
1xkp	A C	A C	3324.3
1xkp	AC B	AC B	3986.4
1xl3	A B	A C	2121.3
1xme	A B	A B	5802.8
1xme	AB C	AB C	3554.7
1xou	A B	A B	4973.5
1xrs	A C	A A	3659.4
1xrs	AC D	AA B	2432.1
1xrs	ACD B	AAB B	3076.6
1xvb	B D	A C	10327.1
1xvb	A C	A C	10289.1
1xvb	AC E	AC E	6962.7
1xvb	BD F	AC E	6819.0
1xvb	ACE BDF	ACE ACE	6273.8
1xxi	C D	B B	5045.6
1xxi	CD E	BB E	4025.5
1xxi	A B	A B	3193.5
1xxi	AB CDE	AB BBE	4682.9
1y56	G H	A B	3864.8
1y56	A B	A B	3863.9
1y56	C D	A B	3863.0
1y56	E F	A B	3859.9
1y56	EF GH	AB AB	2202.3
1y56	AB CD	AB AB	2202.2
1y56	ABCD EFGH	ABAB ABAB	4104.4
1yew	A B	A B	7339.5
1yew	AB C	AB C	7780.0
1yfn	A C	A E	1718.3
1yfn	B D	A E	1532.1
1yfn	AC BD	AE AE	1486.3
1ykn	W X	A B	7347.3
1ykn	K L	A B	7345.2
1ykn	O P	A B	7338.4
1ykn	C D	A B	7336.6
1ykn	S T	A B	7327.6
1ykn	G H	A B	7326.8
1ykn	A B	A B	7325.9
1ykn	I J	A B	7325.6
1ykn	U V	A B	7322.5
1ykn	M N	A B	7320.8
1ykn	E F	A B	7280.5
1ykn	Q R	A B	7268.1
1ykn	IJ UV	AB AB	3309.2
1ykn	CD OP	AB AB	3300.9
1ykn	KL QR	AB AB	3287.3
1ykn	EF WX	AB AB	3287.1
1ykn	AB GH	AB AB	3254.6
1ykn	MN ST	AB AB	3253.2
1ykn	CDOP EFWX	ABAB ABAB	2394.4
1ykn	CDEFOPWX MNST	ABABABAB ABAB	4739.2
1ykn	CDEFMNOPSTWX IJUV	ABABABABABAB ABAB	4734.4
1ykn	CDEFIJMNOPSTUVWX KLQR	ABABABABABABABAB ABAB	7092.9
1ykn	ABGH CDEFIJKLMNOPQRSTUVWX	ABAB ABABABABABABABABABAB	9429.9
1z3e	A B	A B	1383.9
1z5y	A B	D E	1379.2
1z7m	C D	A A	4039.4
1z7m	A B	A A	3876.7
1z7m	E F	E E	2157.0
1z7m	CD EF	AA EE	3367.2
1z7m	AB CDEF	AA AAEE	3443.9
1z7m	ABCDEF H	AAAAEE E	2684.9
1z7m	ABCDEFH G	AAAAEEE E	4409.3
1zav	D E	U U	1570.7
1zav	B C	U U	1527.4
1zav	A BC	A UU	2117.4
1zav	ABC DE	AUU UU	2020.5
1zav	F G	U U	1340.9
1zav	ABCDE FG	AUUUU UU	2183.0
1ze3	A B	C H	3027.4
1ze3	AB C	CH D	2512.4
1zo1	B C	I W	662.2
1zq1	A B	A A	5993.7
1zq1	AB D	AA C	6129.1
1zq1	ABD C	AAC C	6090.4
1zrt	D E	C D	3283.2
1zrt	A B	C D	3276.7
1zrt	C DE	E CD	2510.9
1zrt	AB CDE	CD ECD	4251.9
1zrt	ABCDE F	CDECD E	4211.6
1zt2	A B	A B	1818.5
1zud	A C	1 1	5060.4
1zud	AC D	11 2	2201.8
1zud	ACD B	112 2	2003.3
1zvv	B C	A J	1356.9
1zyr	C D	C D	17708.3
1zyr	CD F	CD F	11461.9
1zyr	CDF E	CDF E	4604.4
1zyr	A CDEF	A CDEF	4494.8
1zyr	ACDEF B	ACDEF A	5870.3
2a68	C D	C D	18433.1
2a68	CD F	CD F	10160.4
2a68	CDF E	CDF E	4598.5
2a68	A CDEF	A CDEF	4208.3
2a68	ACDEF B	ACDEF A	5469.7
2a6q	A C	A E	3135.1
2a6q	AC B	AE A	2935.0
2aho	A B	A B	1805.9
2apo	A B	A B	2462.8
2avu	A B	A A	4310.8
2avu	C D	A A	4295.4
2avu	CD F	AA E	2524.8
2avu	AB E	AA E	2501.0
2avu	ABE CDF	AAE AAE	2050.7
2b1x	C D	A B	3649.1
2b1x	CD E	AB A	3777.9
2b1x	A CDE	A ABA	6474.1
2b1x	ACDE F	AABA B	6313.4
2b1x	ACDEF B	AABAB B	8372.4
2b3t	A B	A B	3576.2
2b59	A B	A B	1701.5
2ba0	C D	A D	3442.5
2ba0	CD H	AD G	3648.9
2ba0	A F	A D	3421.9
2ba0	AF G	AD G	3446.2
2ba0	B E	A D	3230.4
2ba0	BE I	AD G	3488.5
2ba0	AFG BEI	ADG ADG	3138.4
2ba0	ABEFGI CDH	AADDGG ADG	6118.6
2ba1	F I	D G	3038.4
2ba1	D G	D G	2989.4
2ba1	E H	D G	2966.5
2ba1	EH FI	DG DG	2305.0
2ba1	DG EFHI	DG DDGG	4532.9
2ba1	C DEFGHI	A DDDGGG	3804.4
2ba1	A CDEFGHI	A ADDDGGG	3892.5
2ba1	ACDEFGHI B	AADDDGGG A	3829.1
2bh1	A B	A X	1852.2
2bky	A B	A A	1682.3
2bky	AB D	AA X	1736.5
2bky	ABD C	AAX X	2073.3
2blf	A B	A B	2730.4
2br2	E F	A B	3621.0
2br2	C D	A B	3610.4
2br2	A B	A B	3593.5
2br2	AB CD	AB AB	2216.2
2br2	ABCD EF	ABAB AB	4413.2
2bsq	F G	E E	2807.0
2bsq	C FG	A EE	3006.7
2bsq	E H	E E	2792.4
2bsq	A EH	A EE	3050.5
2bsq	B CFG	A AEE	2161.2
2bsq	AEH D	AEE A	2052.2
2bsq	ADEH BCFG	AAEE AAEE	3912.5
2btq	A B	A B	2483.3
2btq	C D	A B	2481.7
2btq	AB CD	AB AB	2549.5
2ccl	A B	A B	1655.6
2ch4	A B	A W	2356.2
2ckf	A B	A B	3393.7
2ckf	AB C	AB A	3585.7
2ckf	ABC E	ABA A	5883.5
2ckf	ABCE F	ABAA B	5765.2
2ckf	ABCEF D	ABAAB B	7563.3
2co6	A B	A B	3020.9
2cyz	A B	A B	7451.9
2czv	B D	A C	2021.1
2czv	BD C	AC C	2442.9
2czv	A BCD	A ACC	3657.2
2d0o	A C	A A	3805.9
2d0o	AC D	AA B	2308.7
2d0o	ACD B	AAB B	2569.4
2d1p	A D	A A	1978.7
2d1p	AD E	AA B	2299.2
2d1p	ADE C	AAB C	2708.7
2d1p	ACDE B	ACAB B	3515.9
2d1p	ABCDE F	ABCAB C	4307.3
2d3o	B E	R 1	759.4
2d3o	BE D	R1 W	1046.2
2d3o	BDE C	RW1 S	311.6
2dd4	B C	B C	6626.5
2dd4	H I	B C	6589.0
2dd4	K L	B C	6542.5
2dd4	E F	B C	6427.5
2dd4	J KL	A BC	4901.3
2dd4	BC JKL	BC ABC	5089.0
2dd4	A BCJKL	A BCABC	6120.7
2dd4	ABCJKL HI	ABCABC BC	5412.8
2dd4	ABCHIJKL EF	ABCBCABC BC	8855.4
2dd4	ABCEFHIJKL D	ABCBCBCABC A	6833.2
2dd4	ABCDEFHIJKL G	ABCABCBCABC A	7072.9
2df4	A C	A C	5134.6
2df4	AC B	AC B	5954.1
2dfx	A B	E I	2595.9
2doh	A B	X C	1174.8
2e4m	A B	A A	2511.2
2e4m	AB C	AA C	2000.8
2ejf	A B	A C	1609.2
2eq7	A B	A A	6240.4
2eq7	AB C	AA C	1551.0
2eq8	A B	A A	7630.2
2eq8	AB C	AA C	1182.1
2eq9	A B	A A	7609.5
2eq9	AB C	AA C	1181.7
2es4	A B	A D	5088.1
2ey4	A C	A E	2811.9
2ey4	AC B	AE C	1688.4
2f2a	A C	A C	4989.0
2f2a	AC B	AC B	5808.6
2f6a	D E	E E	1855.5
2f6a	C DE	E EE	2801.1
2f6a	B CDE	A EEE	1986.5
2f6a	A BCDE	A AEEE	1879.8
2f9i	C D	A B	4630.3
2f9i	A B	A B	4590.6
2f9i	AB CD	AB AB	4107.1
2f9y	C D	A B	4157.2
2f9y	A B	A B	4152.8
2f9y	AB CD	AB AB	4254.2
2f9z	A B	A C	1657.2
2fep	A C	A A	2644.7
2fep	AC B	AA S	1350.6
2fep	ABC D	ASA S	1350.1
2fjb	B D	A B	8810.6
2fjb	A C	A B	8772.9
2fjb	AC BD	AB AB	6128.7
2fm8	A C	A C	2771.5
2fm8	AC B	AC A	3215.5
2fr8	A B	A A	3604.5
2fr8	AB C	AA C	2271.7
2fug	D E	4 5	5518.5
2fug	A B	1 2	5186.2
2fug	AB C	12 3	3941.2
2fug	ABC DE	123 45	3910.8
2fug	ABCDE G	12345 9	4383.3
2fug	ABCDEG F	123459 6	5185.3
2fug	ABCDEFG H	1234569 7	5150.7
2g38	A B	A B	3956.6
2gag	A B	A B	7389.7
2gag	AB C	AB C	4210.1
2gag	ABC D	ABC D	4969.4
2gc4	A B	A B	3301.3
2gc4	AB C	AB C	1495.0
2gc4	ABC D	ABC D	881.6
2gc7	A B	A B	3297.9
2gc7	AB C	AB C	1464.3
2gc7	ABC D	ABC D	869.9
2gnu	B C	L M	9064.2
2gnu	A BC	H LM	8200.4
2grx	A B	A C	2641.9
2gsk	A B	A B	3011.7
2gsm	A B	A B	7916.1
2h47	A B	A B	2782.6
2h47	AB C	AB C	1389.4
2h9a	A B	A B	4226.2
2hdi	A B	A B	1977.5
2hi7	A B	A B	1355.8
2hii	A C	A C	1364.3
2hii	AC B	AC B	2532.5
2hj9	A C	A C	2638.7
2hj9	AC D	AC C	3076.9
2hj9	ACD B	ACC A	1380.9
2hqs	A B	A C	2396.2
2ht0	E F	A B	4948.2
2htm	A B	A A	2340.3
2htm	AB C	AA E	2122.1
2htm	ABC D	AAE E	2111.0
2hvy	B D	A C	2897.7
2hvy	BD C	AC B	1771.1
2hvy	BCD E	ABC D	1385.1
2hy5	A D	A A	2346.2
2hy5	AD E	AA B	2400.8
2hy5	ADE C	AAB C	3001.4
2hy5	ACDE B	ACAB B	3629.0
2hy5	ABCDE F	ABCAB C	4547.4
2i2x	A C	A A	4219.6
2i2x	AC D	AA B	4953.8
2i2x	ACD B	AAB B	4944.6
2inn	B D	A C	8029.4
2inn	A C	A C	7788.3
2inn	AC F	AC E	4588.3
2inn	BD E	AC E	4524.1
2inn	ACF BDE	ACE ACE	3260.5
2inn	ABCDEF G	AACCEE L	3370.5
2io4	A B	A B	1395.1
2ivf	A B	A B	8607.5
2ivf	AB C	AB C	1994.5
2izo	A C	A C	1765.7
2izo	AC B	AC B	1334.9
2j2z	A B	A B	3895.8
2j2z	C D	A B	3895.6
2j2z	AB CD	AB AB	1611.0
2j7a	B C	A C	3415.0
2j7a	A BC	A AC	4776.6
2j7a	E F	A C	3345.1
2j7a	D EF	A AC	4685.7
2j7a	ABC DEF	AAC AAC	4604.0
2je6	D E	A B	3713.1
2je6	G H	A B	3712.8
2je6	A B	A B	3708.8
2je6	AB DE	AB AB	2746.6
2je6	ABDE GH	ABAB AB	5483.7
2je6	ABDEGH F	ABABAB I	3105.9
2je6	ABDEFGH I	ABABIAB I	3485.1
2je6	ABDEFGHI C	ABABIABI I	3860.9
2jj4	A B	A A	2968.9
2jj4	G H	A A	2967.0
2jj4	C I	A A	2930.1
2jj4	E L	D D	2564.8
2jj4	D EL	D DD	4485.0
2jj4	F K	D D	2563.2
2jj4	FK J	DD D	4487.9
2jj4	AB GH	AA AA	2401.7
2jj4	ABGH CI	AAAA AA	4336.9
2jj4	ABCGHI DEL	AAAAAA DDD	3975.2
2jj4	ABCDEGHIL FJK	AAADDAAAD DDD	3974.4
2npp	A C	A C	2724.0
2npp	AC B	AC B	4024.0
2npp	ABC D	ABC -	453.6
2nq2	B D	C C	3174.4
2nq2	A C	A A	2957.8
2nq2	AC BD	AA CC	4970.7
2ns1	A C	A A	4025.7
2ns1	AC E	AA A	7970.4
2ns1	B D	B B	2324.3
2ns1	BD F	BB B	4612.4
2ns1	ACE BDF	AAA BBB	5408.5
2nu6	C D	A B	3608.1
2nu6	A B	A B	3606.8
2nu6	AB CD	AB AB	2346.9
2nu8	A B	A B	3675.5
2nu8	C D	A B	3673.9
2nu8	AB CD	AB AB	2364.9
2nv2	I J	A B	3093.6
2nv2	W X	A B	3057.8
2nv2	G H	A B	3054.8
2nv2	Q R	A B	3047.5
2nv2	M N	A B	3046.2
2nv2	O P	A B	3045.6
2nv2	K L	A B	3043.5
2nv2	E F	A B	3029.5
2nv2	S T	A B	3029.1
2nv2	C D	A B	3017.1
2nv2	U V	A B	3012.8
2nv2	A B	A B	3001.6
2nv2	ST UV	AB AB	1949.5
2nv2	GH STUV	AB ABAB	2449.8
2nv2	GHSTUV IJ	ABABAB AB	3500.4
2nv2	EF GHIJSTUV	AB ABABABAB	2663.7
2nv2	EFGHIJSTUV WX	ABABABABAB AB	3530.2
2nv2	EFGHIJSTUVWX QR	ABABABABABAB AB	2643.6
2nv2	EFGHIJQRSTUVWX KL	ABABABABABABAB AB	3582.1
2nv2	CD EFGHIJKLQRSTUVWX	AB ABABABABABABABAB	2635.6
2nv2	AB CDEFGHIJKLQRSTUVWX	AB ABABABABABABABABAB	3716.8
2nv2	ABCDEFGHIJKLQRSTUVWX MN	ABABABABABABABABABAB AB	4259.7
2nv2	ABCDEFGHIJKLMNQRSTUVWX OP	ABABABABABABABABABABAB AB	6089.2
2nxn	A B	A B	3303.6
2o3b	A B	A B	1751.5
2o8v	A C	A A	2561.2
2o8v	AC B	AA B	1651.1
2o8v	ABC D	ABA B	1650.7
2o97	E F	A B	3632.2
2o97	G H	A B	3628.6
2o97	A B	A B	3626.3
2o97	C D	A B	3625.8
2o97	AB CD	AB AB	662.4
2o97	ABCD GH	ABAB AB	916.2
2o97	ABCDGH EF	ABABAB AB	996.2
2ogx	A B	A B	4468.5
2ogx	E F	A B	4467.8
2ogx	C D	A B	4466.7
2ogx	AB CD	AB AB	3878.7
2ogx	ABCD EF	ABAB AB	7671.5
2onk	C D	C C	7312.7
2onk	CD E	CC E	3069.7
2onk	A B	A A	2871.9
2onk	AB CDE	AA CCE	3531.5
2ox5	A B	A B	2395.5
2ozn	A B	A B	1659.2
2p58	B C	B C	2780.1
2p58	A BC	A BC	1723.2
2p5t	C D	A B	3245.8
2p5t	A B	A B	3164.4
2p5t	AB CD	AB AB	1882.0
2p7v	A B	A B	1548.0
2pa8	A B	D L	3443.4
2pmz	A C	A B	15253.1
2pmz	AC B	AB C	9762.4
2pmz	ABC H	ACB K	4373.1
2pmz	E F	E F	3714.7
2pmz	ABCH G	ACBK -	3648.3
2pmz	ABCGH J	ACB-K N	3362.3
2pmz	ABCGHJ D	ACB-KN D	4879.2
2pmz	ABCDGHJ I	ACBD-KN L	5160.0
2pmz	ABCDGHIJ K	ACBD-KLN P	3068.6
2pmz	ABCDGHIJK EF	ACBD-KLNP EF	2102.8
2pnz	C F	A B	2858.9
2pnz	A D	A B	2858.1
2pnz	B E	B A	2856.7
2pnz	BE CF	BA AB	2317.6
2pnz	AD BCEF	AB BAAB	4622.4
2ppb	F G	C D	18204.0
2ppb	FG H	CD E	4828.6
2ppb	D FGH	A CDE	4292.4
2ppb	DFGH E	ACDE A	6045.8
2pt7	A B	A A	3479.0
2pt7	D E	A A	3421.3
2pt7	AB F	AA A	3297.2
2pt7	C DE	A AA	3272.7
2pt7	ABF CDE	AAA AAA	6354.1
2pt7	ABCDEF H	AAAAAA G	3024.0
2pt7	ABCDEFH G	AAAAAAG G	3173.8
2pvg	A B	A B	1861.4
2pvg	AB C	AB C	1299.6
2q0o	A C	A C	3351.0
2q0o	AC B	AC A	2631.9
2q0o	ABC D	AAC C	2512.9
2q1z	A B	A B	5702.5
2q2e	A C	A A	4515.7
2q2e	AC B	AA B	1945.0
2q2e	ABC D	ABA B	3509.3
2q5w	A C	E E	3069.5
2q5w	AC D	EE D	1911.7
2q5w	ACD B	EED D	1910.3
2qby	C D	A B	717.0
2qe7	A D	A D	4161.7
2qe7	B E	A D	3923.4
2qe7	C F	A D	3749.4
2qe7	AD BE	AD AD	3617.5
2qe7	ABDE CF	AADD AD	7136.3
2qe7	ABCDEF G	AAADDD G	1876.8
2qe7	ABCDEFG H	AAADDDG H	1462.6
2qi9	A B	A A	3729.8
2qi9	AB E	AA F	5109.5
2qi9	ABE D	AAF C	2279.7
2qi9	ABDE C	AACF C	4334.7
2qmu	A C	A C	1902.0
2qmu	AC B	AC B	1677.7
2r6a	B G	A A	6042.4
2r6a	A E	A A	6037.3
2r6a	D H	A A	6035.3
2r6a	AE BG	AA AA	4530.7
2r6a	ABEG DH	AAAA AA	9054.7
2r6a	ABDEGH I	AAAAAA C	2443.1
2r6a	ABDEGHI F	AAAAAAC C	2441.1
2r6a	ABDEFGHI C	AAAACAAC C	2440.6
2rdd	C E	A A	6484.9
2rdd	A CE	A AA	12796.2
2rdd	ACE B	AAA B	1653.7
2rdd	ABCE F	ABAA B	1653.2
2rdd	ABCEF D	ABAAB B	1652.6
2ret	F H	B B	2007.6
2ret	B D	B B	1998.0
2ret	FH G	BB A	1997.3
2ret	A BD	A BB	1967.7
2ret	E FGH	A BAB	1949.6
2ret	ABD C	ABB A	1941.0
2ret	ABCD EFGH	ABAB ABAB	2377.2
2rfk	D E	A B	2773.9
2rfk	DE F	AB C	2029.0
2rhq	A B	A B	7440.0
2rhq	C D	A B	7437.9
2rhq	AB CD	AB AB	10527.3
2sic	B D	I I	1663.2
2sic	A BD	E II	1653.3
2sic	ABD C	EII E	1651.0
2uwj	E F	F G	2543.5
2uwj	B C	F G	2542.9
2uwj	A BC	E FG	2295.5
2uwj	D EF	E FG	2293.8
2uwj	ABC DEF	EFG EFG	1565.0
2uww	B C	L M	8926.3
2uww	A BC	H LM	7944.3
2uy6	A B	A B	3509.5
2uy6	AB C	AB B	2320.5
2v1c	B E	A A	5047.6
2v1c	BE D	AA A	4846.5
2v1c	A BDE	A AAA	9316.0
2v1c	ABDE F	AAAA C	2997.8
2v1c	ABDEF C	AAAAC C	3555.1
2v3b	A B	A B	1184.0
2v4j	D E	A B	12585.9
2v4j	A B	A B	12583.4
2v4j	AB DE	AB AB	13973.2
2v4j	ABDE F	ABAB C	3018.9
2v4j	ABDEF C	ABABC C	2958.8
2vdc	A B	A A	4618.1
2vdc	C D	A A	4614.7
2vdc	E F	A A	4614.4
2vdc	AB CD	AA AA	3317.7
2vdc	ABCD EF	AAAA AA	6634.1
2vdc	ABCDEF I	AAAAAA G	2673.3
2vdc	ABCDEFI H	AAAAAAG G	2672.7
2vdc	ABCDEFHI G	AAAAAAGG G	2672.5
2vdc	ABCDEFGHI L	AAAAAAGGG G	2653.5
2vdc	ABCDEFGHIL J	AAAAAAGGGG G	2652.2
2vdc	ABCDEFGHIJL K	AAAAAAGGGGG G	2651.2
2vn5	A B	A B	1568.9
2vpw	A B	A B	3658.5
2vpw	AB C	AB C	3563.0
2vpw	D E	A B	3497.7
2vpw	DE F	AB C	3614.6
2vpw	ABC DEF	ABC ABC	3054.7
2w07	A B	A B	3364.2
2w19	D H	C C	3368.1
2w19	E F	A A	3353.3
2w19	A B	A A	3352.0
2w19	AB EF	AA AA	3976.6
2w19	ABEF DH	AAAA CC	3154.1
2w19	C G	C C	2970.2
2w19	ABDEFH CG	AACAAC CC	3081.1
2w3r	A B	A B	7107.2
2wiu	B D	B B	2625.8
2wiu	A BD	A BB	2299.1
2wiu	ABD C	ABB A	2279.6
2wjz	A B	A B	1970.1
2wmp	A B	A B	2948.7
2wnr	A B	A B	2765.3
2wnr	E F	A B	2744.2
2wnr	C D	A B	2671.5
2wnr	CD EF	AB AB	2520.2
2wnr	AB CDEF	AB ABAB	5023.9
2wp0	E F	A A	4410.6
2wp0	A B	A A	4408.5
2wp0	AB EF	AA AA	3410.3
2wp0	ABEF H	AAAA C	1296.6
2wp0	ABEFH D	AAAAC C	1295.7
2wp0	ABDEFH C	AACAAC C	1288.7
2wp0	ABCDEFH G	AACCAAC C	1288.1
2wpt	A B	A B	1638.1
2wus	A B	A R	1173.4
2x31	K L	G G	1902.7
2x31	G H	G G	1901.9
2x31	I J	G G	1897.5
2x31	C D	A A	1314.3
2x31	A B	A A	1126.0
2x31	E F	A A	758.0
2x31	GH IJ	GG GG	608.6
2x31	GHIJ KL	GGGG GG	941.0
2x31	CD GHIJKL	AA GGGGGG	502.5
2x31	CDGHIJKL EF	AAGGGGGG AA	448.0
2x31	AB CDEFGHIJKL	AA AAAAGGGGGG	139.6
2xdq	A B	A B	5270.8
2xdq	C D	A B	5268.9
2xdq	AB CD	AB AB	7033.3
2xg4	A B	A B	3950.0
2xko	A B	A A	4277.5
2xko	AB D	AA C	2274.9
2xko	ABD C	AAC C	2268.4
2xsj	D E	A B	12453.5
2xsj	A B	A B	12402.9
2xsj	AB DE	AB AB	14356.6
2xsj	ABDE C	ABAB C	3084.7
2xsj	ABCDE F	ABCAB C	3033.6
2xt9	A C	A A	9244.4
2xt9	AC D	AA B	1995.1
2xt9	ACD B	AAB B	1991.7
2xts	A B	A B	8448.6
2xts	AB C	AB A	9326.6
2xts	ABC D	ABA B	9634.6
2y3n	A B	A B	1795.5
2y7h	A B	A B	2535.4
2y7h	AB C	AB B	4067.9
2yaj	A B	A B	3614.2
2yev	A B	A B	7616.6
2yev	AB C	AB C	3847.5
2yjn	A C	A A	3072.7
2yjn	AC B	AA B	2848.0
2yjn	ABC D	ABA B	2847.2
2yjt	A D	A D	1512.2
2yjt	AD C	AD A	962.9
2yjt	ACD B	AAD A	1900.4
2ynm	C D	C D	5420.9
2ynm	CD H	CD D	7078.9
2ynm	CDH G	CDD C	9124.5
2ynm	A B	A A	4396.6
2ynm	E F	A A	4395.0
2ynm	AB CDGH	AA CDCD	4122.1
2ynm	ABCDGH EF	AACDCD AA	4121.4
2ysu	A B	A B	2611.7
2yvj	A B	A B	1422.3
2yvj	AB C	AB A	1414.4
2zae	A B	A B	2480.3
2zbk	A C	A A	4621.2
2zbk	AC B	AA B	2618.7
2zbk	ABC D	ABA B	2598.0
2zdi	C F	C C	2246.0
2zdi	B CF	A CC	1431.8
2zdi	BCF D	ACC A	2204.3
2zdi	BCDF E	ACAC A	1430.3
2zdi	A BCDEF	A ACAAC	2200.0
2zle	F I	A A	3918.6
2zle	D FI	D AA	3390.4
2zle	DFI J	DAA A	3539.2
2zle	DFIJ H	DAAA A	5004.3
2zle	DFHIJ K	DAAAA A	3704.9
2zle	DFHIJK M	DAAAAA A	3236.6
2zle	DFHIJKM G	DAAAAAA A	5053.3
2zle	DFGHIJKM E	DAAAAAAA A	4588.7
2zle	DEFGHIJKM L	DAAAAAAAA A	4371.5
2zle	A DEFGHIJKLM	A DAAAAAAAAA	4104.6
2zle	ADEFGHIJKLM C	ADAAAAAAAAA A	5192.1
2zle	ACDEFGHIJKLM B	AADAAAAAAAAA A	6181.4
2zon	A B	A A	4467.0
2zon	AB C	AA A	8790.1
2zon	ABC D	AAA G	1091.6
2zqk	B C	C C	1454.9
2zqk	A BC	A CC	1321.2
2zqp	A B	Y E	3518.2
2zyz	C D	A B	3335.1
2zyz	A B	A B	2889.7
2zyz	AB CD	AB AB	4107.3
3a0r	A C	A A	2777.5
3a0r	AC B	AA B	2826.8
3a0r	ABC D	ABA B	2821.0
3a1p	A B	A B	3504.9
3a1y	F G	A G	1811.0
3a1y	E FG	A AG	2690.7
3a1y	D EFG	A AAG	1565.9
3a1y	C DEFG	A AAAG	2657.0
3a1y	B CDEFG	A AAAAG	1530.4
3a1y	A BCDEFG	A AAAAAG	2475.8
3a2f	A B	A B	1714.1
3a5c	C E	A D	2040.5
3a5c	A F	A D	1972.5
3a5c	AF D	AD D	1573.8
3a5c	ADF CE	ADD AD	1519.1
3a5c	ACDEF B	AADDD A	2629.7
3a5c	ABCDEF G	AAADDD G	993.5
3a5c	ABCDEFG H	AAADDDG H	819.5
3a5z	A C	A A	4997.7
3a5z	AC D	AA B	2263.9
3a5z	ACD B	AAB B	2229.3
3a7a	A B	A B	1566.8
3a8i	A B	A E	1148.1
3aek	A B	A B	4859.3
3aek	C D	A B	4811.9
3aek	AB CD	AB AB	6384.7
3aev	A B	A B	1792.6
3ajv	C D	A B	3015.2
3ajv	B CD	B AB	3047.8
3ajv	A BCD	A BAB	4842.2
3anw	A B	A B	1834.7
3any	A B	A B	4435.1
3any	AB C	AB A	4467.1
3any	ABC D	ABA B	6121.8
3aoe	A B	A A	3689.6
3aoe	C D	C C	2807.1
3aoe	AB CD	AA CC	4188.8
3aoe	ABCD F	AACC C	4283.4
3aoe	ABCDF E	AACCC C	6834.3
3aoh	C D	C D	16195.9
3aoh	CD E	CD E	4783.8
3aoh	CDE H	CDE X	4545.2
3aoh	A CDEH	A CDEX	4307.9
3aoh	ACDEH B	ACDEX A	6498.6
3aon	A B	A B	4286.1
3aqb	A B	A B	3792.7
3b07	A H	A B	4814.5
3b07	C F	A B	4719.7
3b07	D G	A B	4712.8
3b07	B E	A B	4677.1
3b07	CF DG	AB AB	4231.7
3b07	BE CDFG	AB AABB	4208.3
3b07	AH BCDEFG	AB AAABBB	8345.3
3bgo	A B	P S	2468.2
3bp8	A B	A A	3294.6
3bp8	AB C	AA C	1436.7
3bp8	ABC D	AAC C	1362.7
3bpq	A B	A B	2822.8
3bpq	C D	A B	2817.2
3bpq	AB CD	AB AB	1981.2
3bwu	A C	C F	2834.8
3bwu	AC B	CF D	2150.5
3cdk	C D	A B	4152.3
3cdk	A B	A B	4090.3
3cdk	AB CD	AB AB	4301.4
3cf4	A C	A A	7286.1
3cf4	AC B	AA G	4381.3
3cf4	ABC D	AGA G	4577.4
3chx	F G	A B	7002.7
3chx	K L	A B	6999.9
3chx	A B	A B	6995.9
3chx	FG H	AB C	5291.5
3chx	AB C	AB C	5291.5
3chx	KL M	AB C	5287.3
3chx	FGH KLM	ABC ABC	2564.2
3chx	ABC FGHKLM	ABC ABCABC	5022.4
3chx	ABCFGHKLM D	ABCABCABC -	1951.5
3chx	ABCDFGHKLM I	ABC-ABCABC -	1947.6
3chx	ABCDFGHIKLM N	ABC-ABC-ABC -	1945.3
3chx	ABCDFGHIKLMN J	ABC-ABC-ABC- -	1115.7
3chx	ABCDFGHIJKLMN E	ABC-ABC--ABC- -	1114.6
3chx	ABCDEFGHIJKLMN O	ABC--ABC--ABC- -	1113.5
3ci0	B C	J K	3725.2
3ci0	A BC	I JK	2639.7
3csl	A B	A C	3628.6
3d31	C D	C C	7984.7
3d31	A B	A A	2463.2
3d31	AB CD	AA CC	3667.3
3d3b	A B	A J	1731.2
3d54	B C	B B	2871.5
3d54	A D	A D	2689.2
3d54	AD BC	AD BB	3002.8
3d6n	C K	A A	2260.5
3d6n	CK D	AA B	3062.1
3d6n	CDK L	ABA B	3058.1
3d6n	E I	A A	2259.7
3d6n	EI F	AA B	3063.6
3d6n	EFI J	ABA B	3058.5
3d6n	CDKL EFIJ	ABAB ABAB	5175.5
3d6n	B CDEFIJKL	B ABABABAB	4134.0
3d6n	BCDEFIJKL H	BABABABAB B	4132.5
3d6n	BCDEFHIJKL G	BABABBABAB A	4270.2
3d6n	A BCDEFGHIJKL	A BABABABABAB	6201.4
3dbo	A B	A B	3474.5
3deg	I J	C D	658.8
3deg	IJ K	CD H	424.9
3dge	A C	A A	3681.9
3dge	AC B	AA C	2339.6
3dge	ABC D	ACA C	2262.4
3dhh	A B	A B	8586.8
3dhh	E F	A B	8583.5
3dhh	AB D	AB E	3509.7
3dhh	EF H	AB E	3507.1
3dhh	EFH G	ABE C	2599.5
3dhh	ABD C	ABE C	2596.6
3dhh	ABCD EFGH	ABCE ABCE	1521.2
3dhw	C D	C C	3277.4
3dhw	A B	A A	2950.0
3dhw	AB CD	AA CC	2818.9
3dw8	A B	A B	3808.8
3dw8	AB C	AB C	2143.8
3dw8	ABC D	ABC -	501.5
3dwg	A B	A A	4316.0
3dwg	AB C	AA C	2363.7
3enh	A B	A C	1374.3
3eql	C D	C D	17678.0
3eql	CD F	CD F	10683.0
3eql	CDF E	CDF E	4835.0
3eql	A CDEF	A CDEF	4378.1
3eql	ACDEF B	ACDEF A	5984.2
3euh	A B	A A	7159.9
3euh	AB C	AA C	5009.1
3euh	ABC E	AAC C	4883.6
3euh	ABCE F	AACC C	2984.4
3euh	ABCEF D	AACCC C	2630.6
3euj	A C	A A	3579.4
3euj	AC D	AA B	2572.8
3euj	ACD B	AAB B	2905.2
3fav	A B	A B	2942.6
3fds	A B	A C	1839.7
3fds	AB C	AC D	1297.2
3fh6	A B	F G	6100.8
3fh6	C D	A A	2034.7
3fh6	AB CD	FG AA	2767.5
3fie	A B	A C	3790.8
3foe	A B	A A	1793.5
3foe	AB D	AA C	1909.7
3foe	ABD C	AAC C	1906.5
3fpn	A B	A B	1562.8
3g5o	A B	A B	3326.7
3g5o	C D	B A	3282.8
3g5o	AB CD	AB BA	2996.9
3gew	A B	B A	3020.8
3gfu	A B	A B	3238.5
3gme	A E	A A	2835.5
3gme	AE C	AA A	5667.4
3gme	ACE B	AAA D	2178.7
3gme	ABCE D	ADAA D	2176.4
3gme	ABCDE F	ADADA D	2174.8
3gty	A B	X S	3171.9
3gyx	A B	A B	9017.3
3h0l	A C	A C	5015.7
3h0l	AC B	AC B	6011.1
3h6p	A B	A A	2440.4
3h6p	AB D	AA C	2650.1
3h6p	ABD C	AAC C	2570.1
3h87	B C	A C	3296.6
3h87	A BC	A AC	3455.6
3h87	F G	A C	3296.5
3h87	E FG	A AC	3458.9
3h87	ABC D	AAC C	3123.7
3h87	ABCD EFG	AACC AAC	4117.1
3h87	ABCDEFG H	AACCAAC C	5983.5
3hax	A B	A C	2796.6
3hax	AB C	AC D	1328.8
3hkz	A C	A B	15612.5
3hkz	AC B	AB C	10819.6
3hkz	ABC I	ACB K	4407.1
3hkz	ABCI H	ACBK -	4113.6
3hkz	E F	E F	3878.8
3hkz	ABCHI K	ACB-K N	3436.0
3hkz	ABCHIK D	ACB-KN D	4990.5
3hkz	ABCDHIK J	ACBD-KN L	5249.8
3hkz	ABCDHIJK L	ACBD-KLN P	3224.7
3hkz	ABCDHIJKL G	ACBD-KLNP G	2986.9
3hkz	ABCDGHIJKL EF	ACBDG-KLNP EF	2365.1
3hkz	ABCDEFGHIJKL M	ACBDEFG-KLNP Y	2217.1
3hpw	A B	A A	1898.6
3hpw	AB C	AA C	2896.6
3hrd	E F	A B	9482.5
3hrd	A B	A B	9310.3
3hrd	AB EF	AB AB	3812.5
3hrd	ABEF D	ABAB D	3832.7
3hrd	ABDEF C	ABDAB C	4028.1
3hrd	ABCDEF H	ABCDAB D	3812.2
3hrd	ABCDEFH G	ABCDABD C	4039.6
3hug	A B	A B	2747.5
3hug	C D	A B	2602.9
3hug	AB CD	AB AB	2574.8
3hzh	A B	A B	1684.9
3i9v	D E	4 5	5567.4
3i9v	A B	1 2	5219.1
3i9v	C DE	3 45	3990.1
3i9v	CDE G	345 9	4433.6
3i9v	CDEG F	3459 6	5264.1
3i9v	AB CDEFG	12 34569	3887.5
3i9v	ABCDEFG H	1234569 7	5085.5
3id5	E F	A B	3624.4
3id5	A EF	A AB	3729.4
3id5	AEF B	AAB B	4454.5
3id5	ABEF C	ABAB C	1061.0
3id5	ABCEF G	ABCAB C	968.0
3id6	A C	A A	3092.0
3id6	AC B	AA C	2828.2
3id6	ABC D	ACA C	2825.7
3iey	A B	A B	2989.1
3j15	A B	A B	722.0
3j3r	I J	A A	9034.1
3j3r	IJ K	AA A	8599.8
3j3r	G H	A A	8461.2
3j3r	GH IJK	AA AAA	8778.5
3j3r	GHIJK L	AAAAA A	16276.7
3j3r	F GHIJKL	1 AAAAAA	4512.4
3j3r	B FGHIJKL	1 1AAAAAA	4430.5
3j3r	A BFGHIJKL	1 11AAAAAA	4377.3
3j3r	ABFGHIJKL D	111AAAAAA 1	4313.9
3j3r	ABDFGHIJKL E	1111AAAAAA 1	4129.1
3j3r	ABDEFGHIJKL C	11111AAAAAA 1	4005.8
3j5s	D E	D F	2205.8
3j5s	DE H	DF I	1442.2
3j5s	DEH F	DFI G	517.4
3j5s	DEFH G	DFGI H	382.3
3k1i	A B	A C	1806.6
3k5b	A B	B A	4625.4
3kow	A B	A E	5952.2
3kwv	B G	A A	3303.5
3kwv	D H	A A	3299.3
3kwv	A K	A A	3298.3
3kwv	E J	A A	3297.1
3kwv	DH EJ	AA AA	3115.1
3kwv	DEHJ F	AAAA C	3414.2
3kwv	BG DEFHJ	AA AACAA	3114.2
3kwv	AK BDEFGHJ	AA AAACAAA	6225.8
3kwv	ABDEFGHJK L	AAAACAAAA C	3413.7
3kwv	ABDEFGHJKL C	AAAACAAAAC C	3413.3
3kwv	ABCDEFGHJKL I	AACAACAAAAC C	3408.9
3kxy	A B	A A	2617.3
3kxy	AB C	AA T	3530.5
3kyi	A B	A B	1163.8
3kzi	A D	A D	10942.0
3kzi	AD C	AD C	7887.1
3kzi	ACD B	ACD B	6061.1
3kzi	ABCD M	ABCD O	6512.2
3kzi	ABCDM G	ABCDO H	4384.2
3kzi	ABCDGM P	ABCDHO V	3164.9
3kzi	ABCDGMP O	ABCDHOV U	4107.5
3kzi	ABCDGMOP E	ABCDHOUV E	3390.3
3kzi	ABCDEGMOP F	ABCDEHOUV F	2455.8
3kzi	ABCDEFGMOP H	ABCDEFHOUV I	2266.9
3kzi	ABCDEFGHMOP K	ABCDEFHIOUV L	2199.9
3kzi	ABCDEFGHKMOP N	ABCDEFHILOUV T	2633.3
3kzi	ABCDEFGHKMNOP L	ABCDEFHILOTUV M	2284.0
3kzi	ABCDEFGHKLMNOP I	ABCDEFHILMOTUV J	1857.7
3kzi	ABCDEFGHIKLMNOP J	ABCDEFHIJLMOTUV K	1912.5
3kzi	ABCDEFGHIJKLMNOP R	ABCDEFHIJKLMOTUV X	1632.9
3kzi	ABCDEFGHIJKLMNOPR S	ABCDEFHIJKLMOTUVX Z	1437.5
3kzi	ABCDEFGHIJKLMNOPRS Q	ABCDEFHIJKLMOTUVXZ y	1914.8
3l4b	C D	C C	4198.9
3l4b	G H	C C	3452.3
3l4b	B CD	A CC	1734.8
3l4b	A BCD	A ACC	1689.8
3l4b	E GH	A CC	1633.7
3l4b	ABCD EGH	AACC ACC	2012.6
3l4b	ABCDEGH F	AACCACC A	3155.8
3l4m	E F	C D	3323.6
3l4m	D EF	D CD	3813.7
3l4m	C DEF	C DCD	5806.6
3l4m	B CDEF	A CDCD	2922.8
3l4m	A BCDEF	A ACDCD	2913.4
3lb8	A B	A C	1645.9
3lcb	A B	A C	2755.6
3lpe	A B	A B	1921.5
3lu0	C D	C D	16648.4
3lu0	CD E	CD E	4592.2
3lu0	A CDE	A CDE	4282.9
3lu0	ACDE B	ACDE A	7670.5
3lvj	A B	A A	4452.2
3lvj	AB C	AA C	1601.1
3lvj	ABC D	AAC C	1567.7
3lvl	A C	B B	4509.9
3lvl	AC D	BB A	1611.5
3lvl	ACD B	BBA A	1610.2
3m1f	A B	A V	1901.0
3m4w	A C	A E	4215.5
3m4w	B D	A E	3813.2
3m4w	AC BD	AE AE	2700.0
3m91	A C	A A	2092.1
3m91	AC B	AA B	1940.7
3m91	ABC D	ABA B	1932.8
3mb2	C F	A B	2197.7
3mb2	A D	A B	2155.4
3mb2	AD CF	AB AB	2392.3
3mb2	ACDF B	AABB B	2518.9
3mb2	ABCDF E	ABABB A	4363.0
3ml1	A B	A B	6249.3
3mm5	C D	A B	12717.3
3mm5	A B	A B	12542.8
3mm5	AB CD	AB AB	9089.7
3mml	A B	A B	2749.2
3mml	C D	A B	2497.7
3mml	AB CD	AB AB	2203.5
3mp7	A B	A B	3251.2
3myr	A B	A B	7635.4
3mzw	A B	A B	1870.0
3n1x	D E	A B	8410.8
3n1x	A B	A B	8410.3
3n1x	DE F	AB C	2806.7
3n1x	AB C	AB C	2804.4
3n1x	ABC DEF	ABC ABC	2594.3
3n39	A C	A A	3314.8
3n39	AC D	AA C	2146.5
3n39	ACD B	AAC C	2009.4
3nmu	A C	A F	3736.8
3nmu	AC D	AF C	1351.9
3nuh	A C	A A	3365.5
3nuh	AC B	AA B	3864.5
3nuh	ABC D	ABA B	3858.9
3nvm	A B	A B	3982.7
3ny7	A B	A B	819.8
3o1h	A C	A A	5082.9
3o1h	AC D	AA B	3073.9
3o1h	ACD B	AAB B	3072.1
3o3m	A B	A B	4305.7
3o5t	B D	B B	2168.5
3o5t	BD F	BB B	4290.9
3o5t	BDF E	BBB A	2068.0
3o5t	BDEF C	BBAB A	2067.7
3o5t	A BCDEF	A BABAB	2067.3
3o6q	A B	A B	2698.9
3o6q	AB C	AB A	4358.3
3o6q	ABC D	ABA B	4692.0
3ocd	A B	A B	4093.1
3oei	B D	A C	3592.0
3oei	A C	A C	3383.4
3oei	AC BD	AC AC	3437.7
3ogi	A B	A B	2115.0
3orv	E F	C D	3341.7
3orv	D EF	D CD	3799.2
3orv	C DEF	C DCD	5824.6
3orv	A CDEF	A CDCD	2712.7
3orv	ACDEF B	ACDCD A	2680.4
3oss	A B	C D	1335.5
3oun	A B	A B	1107.1
3our	A B	A B	1777.7
3p83	A D	A D	1462.0
3p83	AD E	AD D	1394.6
3p83	ADE C	ADD A	2274.9
3p83	ACDE B	AADD A	2983.2
3p83	ABCDE F	AAADD D	2333.8
3p8b	A B	A B	2504.4
3pco	C D	A B	7020.3
3pco	A B	A B	6843.1
3pco	AB CD	AB AB	10226.3
3pdi	C D	A B	5173.4
3pdi	A B	A B	5133.5
3pdi	AB CD	AB AB	4780.0
3ph0	A B	A C	1814.8
3pla	A B	A A	3535.4
3pla	AB E	AA E	3338.2
3pla	ABE F	AAE E	3327.3
3pla	ABEF D	AAEE C	2118.0
3pla	ABDEF C	AACEE C	2034.6
3pnl	A C	A A	4145.9
3pnl	AC D	AA B	2497.7
3pnl	ACD B	AAB B	2496.1
3pnt	A B	A B	3319.4
3pvr	C D	A B	4068.5
3pvr	A B	A B	4067.8
3pvr	AB CD	AB AB	3220.9
3q15	A C	A A	4254.9
3q15	AC B	AA C	2126.0
3q15	ABC D	ACA C	2124.5
3qf4	A B	A B	13183.1
3qf7	A B	A C	2178.5
3qku	A B	A C	1866.9
3qqc	B C	D E	1916.5
3qqc	A BC	A DE	1151.1
3r2c	A B	A J	1683.6
3r9j	C D	A A	3403.2
3r9j	A B	A A	3399.5
3r9j	CD E	AA C	2371.1
3r9j	AB F	AA C	2321.1
3r9j	ABF CDE	AAC AAC	1749.2
3rgb	E F	A B	7325.0
3rgb	D G	A B	7298.1
3rgb	A B	A B	7285.9
3rgb	AB C	AB C	7150.6
3rgb	EF H	AB C	7134.1
3rgb	DG I	AB C	7131.4
3rgb	ABC EFH	ABC ABC	2237.4
3rgb	ABCEFH DGI	ABCABC ABC	4432.3
3rko	D F	G F	7003.7
3rko	C DF	D GF	5987.7
3rko	CDF E	DGF A	5337.7
3rko	A B	B C	4815.9
3rko	AB CDEF	BC DGAF	6988.6
3rlf	B C	F G	7976.2
3rlf	A BC	E FG	6126.0
3rlf	D E	A A	3750.5
3rlf	ABC DE	EFG AA	3942.0
3rpf	C D	A C	2361.8
3rpf	A B	A C	2359.5
3rpf	AB CD	AC AC	2356.6
3sf5	A C	A A	3570.2
3sf5	AC B	AA B	2784.1
3sf5	ABC D	ABA B	2771.2
3sgb	A B	E I	1158.4
3soh	A B	A B	1474.0
3sqb	A B	A B	3516.8
3sxu	A B	A B	1499.3
3sxu	AB C	AB -	591.1
3t0y	A C	A A	3698.0
3t0y	AC D	AA B	2259.8
3t0y	ACD B	AAB B	2176.8
3t1q	B C	B B	2390.4
3t1q	A BC	A BB	2231.5
3t51	A C	B A	4288.1
3t51	AC B	BA B	6560.6
3tcj	A B	A A	1822.6
3tcj	AB C	AA T	2645.5
3tgo	A B	A C	4619.0
3tnd	F H	B B	3138.5
3tnd	B D	B B	3076.7
3tnd	E FH	A BB	3040.6
3tnd	EFH G	ABB A	3194.7
3tnd	C EFGH	A ABAB	3298.2
3tnd	BD CEFGH	BB AABAB	3245.1
3tnd	A BCDEFGH	A BABABAB	5288.1
3tu3	A B	A B	3025.9
3u44	A B	A B	18763.1
3u9s	F H	B B	7952.9
3u9s	B L	B B	7887.1
3u9s	D J	B B	7865.0
3u9s	BL DJ	BB BB	4787.2
3u9s	BDJL FH	BBBB BB	9504.2
3u9s	A BDFHJL	A BBBBBB	4524.4
3u9s	ABDFHJL C	ABBBBBB A	4308.9
3u9s	ABCDFHJL E	ABABBBBB A	5599.0
3u9s	ABCDEFHJL I	ABABABBBB A	3481.8
3u9s	ABCDEFHIJL K	ABABABBABB A	4390.9
3u9s	ABCDEFHIJKL G	ABABABBABAB A	5638.6
3ufx	C D	A B	3906.4
3ufx	A B	A B	3880.1
3ufx	AB CD	AB AB	2129.1
3ul4	A B	A B	1721.7
3ulq	A B	A B	1874.2
3uqy	A B	S L	7888.0
3uus	G H	E E	6118.6
3uus	E F	E E	6083.8
3uus	A B	A A	2847.5
3uus	C D	A A	2803.2
3uus	CD GH	AA EE	2495.9
3uus	AB CDGH	AA AAEE	2297.1
3uus	ABCDGH EF	AAAAEE EE	4294.2
3uz0	A B	A B	1411.8
3v0b	A B	A B	7682.4
3vep	A B	C A	2103.1
3vmf	A B	A B	3124.9
3vpb	C D	A A	4011.6
3vpb	A B	A A	4004.3
3vpb	AB CD	AA AA	4479.3
3vpb	ABCD E	AAAA E	2568.9
3vpb	ABCDE F	AAAAE E	2510.3
3vpj	A B	A E	2107.7
3vr2	C F	A D	4721.8
3vr2	A D	A D	4594.5
3vr2	B E	A D	3725.9
3vr2	AD CF	AD AD	3270.7
3vr2	ACDF BE	AADD AD	5646.5
3vr4	C F	A D	6300.4
3vr4	A D	A D	4905.3
3vr4	B E	A D	4747.7
3vr4	AD CF	AD AD	4338.6
3vr4	ACDF BE	AADD AD	5902.0
3vr4	ABCDEF G	AAADDD G	4770.5
3vr4	ABCDEFG H	AAADDDG H	4370.5
3vsg	A B	A B	3067.7
3vsg	C D	A B	2987.2
3vsg	AB CD	AB AB	2086.2
3vti	C D	C C	4862.0
3vti	B CD	A CC	2239.6
3vti	A BCD	A ACC	2177.5
3vyr	A B	A B	2228.0
3vys	C F	C C	6663.6
3vys	A B	A B	1891.3
3vys	AB CF	AB CC	2694.5
3vys	D E	A B	1887.7
3vys	ABCF DE	ABCC AB	2694.1
3w2v	A B	A B	3439.6
3w6j	A C	A B	4845.4
3w6j	AC B	AB B	6289.1
3w9c	A B	A B	1233.2
3wa5	A B	A B	1920.1
3wdg	A B	A B	2480.7
3zc7	A B	A B	3178.0
3zfs	B C	B C	411.9
3zfs	A BC	A BC	375.5
3zgx	B D	A C	2576.1
3zgx	BD C	AC C	2854.5
3zgx	A BCD	A ACC	4869.3
3zvk	C G	A E	3484.2
3zvk	CG F	AE E	3836.4
3zvk	CFG D	AEE A	3582.7
3zvk	B CDFG	A AAEE	3287.1
3zvk	E H	E E	3268.3
3zvk	A BCDFG	A AAAEE	3144.8
3zvk	ABCDFG EH	AAAAEE EE	4306.2
4ani	A B	A A	3733.0
4ani	AB C	AA C	4065.2
4ani	ABC D	AAC C	2790.6
4ani	ABCD H	AACC C	2865.3
4ani	ABCDH G	AACCC C	2915.6
4ani	E F	A A	2780.1
4ani	ABCDGH EF	AACCCC AA	4479.8
4awx	A B	A B	1794.1
4ayb	A B	A B	16498.9
4ayb	AB C	AB C	10678.8
4ayb	ABC I	ABC K	4495.7
4ayb	ABCI H	ABCK H	4155.2
4ayb	E F	E F	3543.3
4ayb	ABCHI K	ABCHK N	3300.7
4ayb	ABCHIK D	ABCHKN D	4909.0
4ayb	ABCDHIK J	ABCDHKN L	5053.7
4ayb	ABCDHIJK L	ABCDHKLN P	3100.4
4ayb	ABCDHIJKL G	ABCDHKLNP G	2991.7
4ayb	ABCDGHIJKL EF	ABCDGHKLNP EF	2397.4
4ayb	ABCDEFGHIJKL M	ABCDEFGHKLNP Q	2282.2
4b0m	B C	B M	3914.1
4b0m	A BC	A BM	2242.0
4b3h	C D	C C	4970.9
4b3h	A CD	A CC	3287.6
4b3h	ACD B	ACC A	3273.2
4bem	I J	A J	3630.1
4bem	H IJ	A AJ	3638.3
4bem	B C	A A	3584.3
4bem	F G	A A	3562.8
4bem	FG HIJ	AA AAJ	3589.8
4bem	E FGHIJ	A AAAAJ	3785.6
4bem	D EFGHIJ	A AAAAAJ	3707.4
4bem	BC DEFGHIJ	AA AAAAAAJ	3808.8
4bem	A BCDEFGHIJ	A AAAAAAAAJ	7021.2
4bi8	A B	A B	1987.0
4bmo	A C	A A	4765.1
4bmo	AC B	AA B	1888.3
4bmo	ABC D	ABA B	1887.7
4bmp	A B	A B	1870.5
4bwg	C F	B B	2032.6
4bwg	CF E	BB B	2021.7
4bwg	A CEF	A BBB	2592.4
4bwg	ACEF B	ABBB B	2420.4
4bwg	ABCEF D	ABBBB B	3757.6
4c7o	A B	A B	3135.0
4cdi	C E	A A	6539.6
4cdi	A CE	A AA	12950.2
4cdi	ACE B	AAA C	2674.2
4cdi	ABCE D	ACAA C	2672.9
4cdi	ABCDE F	ACACA C	2672.7
4czd	A B	A B	6587.0
4dfc	A B	A B	1794.8
4dh2	A B	A B	1599.0
4djd	E F	C D	4666.8
4djd	C D	C D	4522.6
4djd	A B	A A	2810.0
4djd	AB EF	AA CD	2362.0
4djd	ABEF CD	AACD CD	2068.4
4drf	A B	A B	4037.2
4dxe	A B	A A	1607.9
4dxe	AB C	AA A	2865.5
4dxe	ABC D	AAA G	1785.2
4dxe	ABCD F	AAAG G	743.8
4dxe	ABCDF E	AAAGG G	633.9
4eb7	A B	A A	4226.5
4eb7	AB C	AA C	1553.6
4elz	A B	A A	2113.9
4elz	C D	C C	1895.2
4elz	AB CD	AA CC	2304.0
4emj	A B	A B	1562.4
4es4	B D	B B	4506.9
4es4	A BD	A BB	2130.6
4es4	ABD C	ABB A	2152.2
4f0t	A B	A B	3119.8
4f0t	E F	A B	3118.2
4f0t	C D	A B	3112.9
4f0t	AB EF	AB AB	1409.7
4f0t	ABEF CD	ABAB AB	2816.1
4fas	A B	A A	5424.8
4fas	AB C	AA A	10706.3
4fas	ABC F	AAA D	2051.6
4fas	ABCF E	AAAD D	2019.1
4fas	ABCEF D	AAADD D	2002.8
4fl4	B C	B C	1708.1
4fl4	A BC	A BC	1689.1
4fm4	A B	A B	6376.7
4fq0	A B	A C	1644.1
4fxe	A B	A A	3788.3
4fxe	G H	A A	3787.7
4fxe	AB E	AA D	2532.4
4fxe	GH K	AA D	2528.6
4fxe	ABE GHK	AAD AAD	3553.6
4fxe	C F	A D	2300.3
4fxe	I L	A D	2298.9
4fxe	ABEGHK CF	AADAAD AD	2056.7
4fxe	ABCEFGHK IL	AAADDAAD AD	2511.7
4fxe	ABCEFGHIKL J	AAADDAAADD D	2484.0
4fxe	ABCEFGHIJKL D	AAADDAAADDD D	2480.3
4fzw	D L	C C	4106.9
4fzw	DL H	CC C	8202.8
4fzw	C K	C C	3951.7
4fzw	CK G	CC C	7892.7
4fzw	A I	A A	3951.2
4fzw	AI E	AA A	7876.5
4fzw	B J	A A	3826.0
4fzw	BJ F	AA A	7635.6
4fzw	AEI BFJ	AAA AAA	4321.4
4fzw	ABEFIJ CGK	AAAAAA CCC	1695.2
4fzw	ABCEFGIJK DHL	AACAACAAC CCC	1531.0
4g1u	A B	A A	3230.3
4g1u	C D	C C	2403.2
4g1u	AB CD	AA CC	4465.8
4g7x	A B	A B	1560.5
4gam	A B	B A	10381.2
4gam	E F	B A	10329.0
4gam	EF G	BA C	6922.4
4gam	AB C	BA C	6918.3
4gam	ABC EFG	BAC BAC	6479.3
4gam	ABCEFG D	BACBAC D	6764.0
4gam	ABCDEFG H	BACDBAC D	6590.5
4gd3	C D	Q J	8131.1
4gd3	A B	Q J	8101.4
4gd3	AB CD	QJ QJ	5219.7
4gd3	ABCD E	QJQJ A	6232.0
4gyp	A B	A A	3186.3
4gyp	C D	C C	2989.1
4gyp	AB CD	AA CC	4162.2
4gzr	A B	A B	2350.1
4h2s	A B	A A	4946.3
4h2s	AB D	AA C	1308.0
4h2s	ABD C	AAC C	1055.3
4hdk	A B	A B	3453.7
4he8	B C	D E	6748.3
4he8	BC F	DE I	5118.8
4he8	D E	F G	4927.6
4he8	BCF DE	DEI FG	6598.1
4he8	A G	A C	4913.2
4he8	AG BCDEF	AC DEFGI	5849.5
4hea	K L	J K	6799.7
4hea	J P	A H	6211.2
4hea	D E	4 5	5599.2
4hea	JP KL	AH JK	5468.5
4hea	JKLP O	AJKH N	5628.3
4hea	A B	1 2	5271.3
4hea	M N	L M	4870.8
4hea	JKLOP MN	AJKNH LM	6392.3
4hea	DE G	45 9	4308.4
4hea	DEG F	459 6	5766.9
4hea	DEFG JKLMNOP	4569 AJKLMNH	7945.9
4hea	C DEFGJKLMNOP	3 4569AJKLMNH	5074.2
4hea	CDEFGJKLMNOP I	34569AJKLMNH W	4107.5
4hea	AB CDEFGIJKLMNOP	12 34569WAJKLMNH	3892.4
4hea	ABCDEFGIJKLMNOP H	1234569WAJKLMNH 7	5094.7
4hff	A B	A B	1587.0
4hfk	B D	B B	3002.4
4hfk	BD C	BB A	1907.7
4hfk	A BCD	A BAB	1889.4
4hg6	A B	A B	4713.9
4hh3	A B	A A	6673.0
4hh3	AB C	AA C	3301.5
4hi0	A C	A A	3437.0
4hi0	AC D	AA B	2738.8
4hi0	ACD E	AAB E	2737.2
4hi0	ACDE F	AABE E	4929.7
4hi0	ACDEF B	AABEE B	2711.9
4hlu	A B	A C	2388.5
4hr7	E F	A A	2909.4
4hr7	A C	A A	2906.9
4hr7	AC EF	AA AA	1786.7
4hr7	ACEF B	AAAA B	1682.0
4hr7	ABCEF H	ABAAA B	1350.1
4hr7	ABCEFH D	ABAAAB B	1244.6
4hr7	ABCDEFH G	ABABAAB B	1227.2
4huq	C D	S T	5221.3
4huq	A B	A B	2798.9
4huq	AB CD	AB ST	4528.8
4hx3	B D	B B	1832.0
4hx3	BD C	BB A	2188.2
4hx3	A BCD	A BAB	2154.4
4hz9	C E	B B	2579.0
4hz9	B F	B B	2577.5
4hz9	A CE	A BB	1854.7
4hz9	ACE BF	ABB BB	2887.6
4hz9	ABCEF D	ABBBB A	3369.3
4hzu	C D	T S	5521.7
4hzu	A B	B A	2914.7
4hzu	AB CD	BA TS	4337.4
4i0x	A B	A B	3396.5
4i98	A C	A B	3974.0
4i98	AC B	AB B	5806.1
4i99	A B	A A	2314.9
4i99	AB C	AA C	2407.7
4i99	ABC D	AAC C	2232.9
4igc	C D	C D	15660.2
4igc	CD F	CD X	11248.4
4igc	A CDF	A CDX	4680.5
4igc	ACDF B	ACDX A	6257.6
4igc	ABCDF E	AACDX E	2912.6
4ihf	B C	A A	6154.8
4ihf	A BC	A AA	11831.7
4ihf	ABC E	AAA G	1201.8
4ihf	ABCE F	AAAG G	1193.1
4ihf	ABCEF D	AAAGG G	1034.9
4iu2	A B	A B	2051.5
4iw3	A B	A B	3463.9
4j16	A B	A A	3859.8
4j16	AB C	AA C	2139.4
4j3o	A E	G D	4625.5
4j3o	AE B	GD H	3889.9
4j3o	ABE D	GHD F	3191.2
4j3o	ABDE C	GHFD C	5070.9
4j7c	I J	I I	7482.0
4j7c	G H	A A	4880.1
4j7c	C D	A A	4812.1
4j7c	E F	A A	4803.0
4j7c	A B	A A	4799.5
4j7c	EF GH	AA AA	1529.3
4j7c	EFGH IJ	AAAA II	1763.1
4j7c	CD EFGHIJ	AA AAAAII	2398.6
4j7c	AB CDEFGHIJ	AA AAAAAAII	3820.0
4j9u	A B	A A	4317.1
4j9u	E F	E E	1843.0
4j9u	C D	E E	1789.3
4j9u	CD EF	EE EE	3391.1
4j9u	AB CDEF	AA EEEE	3118.0
4jbw	A B	F G	8181.0
4jbw	C D	A A	3235.5
4jbw	AB CD	FG AA	3664.7
4jbw	ABCD E	FGAA M	3152.2
4jbw	ABCDE F	FGAAM M	3114.8
4jkr	C D	C D	17460.0
4jkr	CD F	CD F	9934.6
4jkr	A CDF	A CDF	3929.8
4jkr	ACDF B	ACDF A	6526.3
4jkr	ABCDF E	AACDF E	3188.6
4jmf	A B	A B	2644.8
4jmf	AB C	AB B	3894.6
4jn6	A B	A B	3255.6
4jn6	C D	A B	3237.6
4jn6	AB CD	AB AB	3113.8
4kbm	A B	A B	1070.1
4keh	A B	A A	2873.0
4keh	AB C	AA C	1214.5
4keh	ABC D	AAC C	1175.7
4khz	B C	F G	7645.1
4khz	A BC	E FG	5614.0
4khz	D E	A A	3512.8
4khz	ABC DE	EFG AA	3544.2
4kl8	A B	S L	6639.5
4kpu	A B	A B	7343.3
4kt3	A B	A B	2526.7
4kt5	A B	A A	2187.6
4kt5	AB C	AA C	2142.6
4kx6	A B	A B	5291.8
4kx6	C D	C D	4721.5
4kx6	AB CD	AB CD	4607.3
4kxr	A B	A B	4383.1
4kxr	AB C	AB C	2939.1
4l63	C D	B B	2616.4
4l63	B F	B B	2609.8
4l63	BF CD	BB BB	2608.6
4l63	BCDF E	BBBB B	5169.2
4l63	A BCDEF	A BBBBB	2363.2
4lfk	A B	A B	4022.3
4lfk	E F	A B	4020.6
4lfk	G H	A B	3993.7
4lfk	C D	A B	3982.5
4lfk	AB CD	AB AB	2295.0
4lfk	EF GH	AB AB	2293.9
4lfk	ABCD EFGH	ABAB ABAB	2447.8
4lk1	C D	C D	15983.3
4lk1	CD F	CD F	9895.3
4lk1	A CDF	A CDF	3476.3
4lk1	ACDF B	ACDF A	5301.6
4lk1	ABCDF E	AACDF E	2984.3
4lo0	A C	A A	1927.3
4lo0	AC B	AA C	2124.5
4lo7	B D	B B	1930.0
4lo7	BD C	BB C	2108.5
4lo7	A BCD	A BCB	1521.4
4lo8	A B	A B	1596.5
4lrx	C D	C C	4735.1
4lrx	A B	A A	4080.3
4lrx	AB CD	AA CC	2363.9
4lrz	C D	E E	4789.7
4lrz	A CD	A EE	2836.5
4lrz	ACD B	AEE A	2809.5
4lw4	A B	A A	5729.9
4lw4	AB C	AA C	1678.8
4lw4	ABC D	AAC C	1471.8
4mct	A C	A A	2584.9
4mct	AC B	AA B	2143.2
4mct	ABC D	ABA B	2164.4
4mn4	B C	C C	3306.9
4mn4	BC D	CC A	1302.2
4mn4	A BCD	A CCA	1189.4
4n6e	A C	A A	2740.6
4n6e	AC D	AA B	2196.4
4n6e	ACD B	AAB B	2189.8
4ng2	B C	E E	1929.8
4ng2	A BC	A EE	2504.5
4nqw	A B	A B	4171.8
4o9p	A B	A B	7040.6
4ogq	I J	A B	6296.8
4ogq	A B	A B	6289.1
4ogq	AB IJ	AB AB	3504.7
4ogq	ABIJ O	ABAB G	3065.3
4ogq	ABIJO G	ABABG G	3065.0
4ogq	ABGIJO C	ABGABG C	3011.1
4ogq	ABCGIJO D	ABCGABG D	4044.3
4ogq	ABCDGIJO K	ABCDGABG C	3044.0
4ogq	ABCDGIJKO L	ABCDGABCG D	4085.1
4ogq	ABCDGIJKLO P	ABCDGABCDG H	2558.2
4ogq	ABCDGIJKLOP H	ABCDGABCDGH H	2556.2
4ogq	ABCDGHIJKLOP N	ABCDGHABCDGH F	2069.6
4ogq	ABCDGHIJKLNOP M	ABCDGHABCDFGH E	2146.6
4ogq	ABCDGHIJKLMNOP F	ABCDGHABCDEFGH F	2067.3
4ogq	ABCDFGHIJKLMNOP E	ABCDFGHABCDEFGH E	2150.0
4p6i	E F	C C	3348.6
4p6i	C D	C C	3347.1
[truncated: 7 more rows]
