# Supplementary material for: Operon Gene Order Is Optimized for Ordered Protein Complex Assembly
Source: Cell Rep. 2016 Jan 21;14(4):679–85. doi: 10.1016/j.celrep.2015.12.085 (PMC4742563; doi:10.1016/j.celrep.2015.12.085)
Supplement: Dataset S4. Enrichment of Gene Ontology Terms Associated with Protein Complex Subunits Where Assembly Is Either the Same or Different Than Operon Gene Order, Related to Figure 3 [file mmc5.xlsx]

## Sheet: Sheet1
Redundant	GO name	GO ID	Gene order category counts			Simulated P values (B = number of Monte-Carlo Iterations)
			Assembly order different than gene order	Other	Assembly order same as gene order	B = 2000000
non-red	organelle	GO:0043226	3	1	0	0.000293
red	non-membrane-bounded_organelle	GO:0043228	3	1	0	0.000318
non-red	cytoplasmic_part	GO:0044444	4	6	3	0.001889
non-red	DNA_binding	GO:0003677	1	1	6	0.003015
non-red	intracellular	GO:0005622	6	31	21	0.005473
red	intracellular_organelle	GO:0043229	2	1	0	0.0059635
red	intracellular_non-membrane-bounded_organelle	GO:0043232	2	1	0	0.006035
red	intracellular_part	GO:0044424	6	31	20	0.0075805
red	cytoplasm	GO:0005737	5	19	12	0.0117635
non-red	regulation_of_cellular_component_organization	GO:0051128	0	0	4	0.0156725
non-red	posttranscriptional_regulation_of_gene_expression	GO:0010608	0	1	5	0.0157765
non-red	DNA_catabolic_process	GO:0006308	1	0	2	0.017442
non-red	peptidyl-amino_acid_modification	GO:0018193	1	0	2	0.017443
non-red	cellular_macromolecule_metabolic_process	GO:0044260	5	37	25	0.022367
non-red	macromolecule_modification	GO:0043412	1	5	8	0.0258355
red	macromolecule_metabolic_process	GO:0043170	5	38	25	0.028374
non-red	transferase_activity,_transferring_acyl_groups_other_than_amino-acyl_groups	GO:0016747	1	0	1	0.029201
non-red	thioester_metabolic_process	GO:0035383	1	0	1	0.029208
non-red	interspecies_interaction_between_organisms	GO:0044419	1	0	1	0.029239
red	symbiosis,_encompassing_mutualism_through_parasitism	GO:0044403	1	0	1	0.0292795
non-red	unfolded_protein_binding	GO:0051082	1	0	1	0.0292825
non-red	rRNA_binding	GO:0019843	1	0	1	0.0293135
red	DNA_catabolic_process,_endonucleolytic	GO:0000737	1	0	1	0.029332
non-red	protein_binding	GO:0005515	4	23	17	0.029353
red	acyl-CoA_metabolic_process	GO:0006637	1	0	1	0.0295215
non-red	endonuclease_activity	GO:0004519	0	3	6	0.031305
red	cytosol	GO:0005829	2	3	3	0.032186
non-red	cellular_component_organization_or_biogenesis	GO:0071840	2	12	12	0.03233
non-red	magnesium_ion_binding	GO:0000287	2	3	3	0.0324525
non-red	cell_communication	GO:0007154	1	1	3	0.0361375
non-red	thylakoid	GO:0009579	0	0	3	0.0378445
red	photosynthetic_electron_transport_chain	GO:0009767	0	0	3	0.0378725
non-red	phosphotransferase_activity,_alcohol_group_as_acceptor	GO:0016773	0	0	3	0.037894
red	chlorophyll_binding	GO:0016168	0	0	3	0.037975
non-red	response_to_antibiotic	GO:0046677	0	0	3	0.037987
red	photosystem	GO:0009521	0	0	3	0.0380005
red	regulation_of_cellular_component_biogenesis	GO:0044087	0	0	3	0.0380315
red	photosynthesis,_light_reaction	GO:0019684	0	0	3	0.0380365
non-red	single-organism_transport	GO:0044765	1	17	1	0.0402035
red	single-organism_localization	GO:1902578	1	17	1	0.0403365
non-red	cellular_protein_metabolic_process	GO:0044267	3	15	12	0.046752
non-red	purine_nucleoside_bisphosphate_biosynthetic_process	GO:0034033	1	0	0	0.0481095
red	ribonucleoside_bisphosphate_metabolic_process	GO:0033875	1	0	0	0.048136
non-red	chromosome	GO:0005694	1	0	0	0.0481535
non-red	regulation_of_chemotaxis	GO:0050920	1	0	0	0.048195
red	phosphoric_ester_hydrolase_activity	GO:0042578	1	0	0	0.0482715
red	nucleoside_bisphosphate_metabolic_process	GO:0033865	1	0	0	0.048278
red	lipid_biosynthetic_process	GO:0008610	1	0	0	0.0482885
red	DNA-dependent_DNA_replication	GO:0006261	1	0	0	0.0483135
non-red	oxidoreductase_activity,_acting_on_the_aldehyde_or_oxo_group_of_donors,_disulfide_as_acceptor	GO:0016624	1	0	0	0.048319
non-red	protein_secretion_by_the_type_II_secretion_system	GO:0015628	1	0	0	0.048321
red	negative_regulation_of_lipid_biosynthetic_process	GO:0051055	1	0	0	0.0483295
red	negative_regulation_of_lipid_metabolic_process	GO:0045833	1	0	0	0.048341
red	acetyl-CoA_carboxylase_complex	GO:0009317	1	0	0	0.048358
red	thioester_biosynthetic_process	GO:0035384	1	0	0	0.04838
red	regulation_of_locomotion	GO:0040012	1	0	0	0.048398
red	ribonucleoside_bisphosphate_biosynthetic_process	GO:0034030	1	0	0	0.0484
red	cell_swimming	GO:0071975	1	0	0	0.0484035
red	acetyltransferase_activity	GO:0016407	1	0	0	0.0484085
red	biotin_binding	GO:0009374	1	0	0	0.048411
non-red	protein_refolding	GO:0042026	1	0	0	0.048434
non-red	large_ribosomal_subunit_rRNA_binding	GO:0070180	1	0	0	0.048435
red	fatty-acyl-CoA_biosynthetic_process	GO:0046949	1	0	0	0.048438
red	regulation_of_fatty_acid_biosynthetic_process	GO:0042304	1	0	0	0.0484515
red	monocarboxylic_acid_biosynthetic_process	GO:0072330	1	0	0	0.048452
red	CoA_carboxylase_activity	GO:0016421	1	0	0	0.04846
red	bacterial-type_flagellum	GO:0009288	1	0	0	0.048462
red	bacterial-type_flagellum-dependent_swimming_motility	GO:0071977	1	0	0	0.0484675
red	malonyl-CoA_metabolic_process	GO:2001293	1	0	0	0.0484695
red	regulation_of_lipid_biosynthetic_process	GO:0046890	1	0	0	0.048478
red	viral_process	GO:0016032	1	0	0	0.0484825
red	internal_protein_amino_acid_acetylation	GO:0006475	1	0	0	0.048495
red	DNA_unwinding_involved_in_DNA_replication	GO:0006268	1	0	0	0.048509
red	purine_nucleoside_bisphosphate_metabolic_process	GO:0034032	1	0	0	0.048515
red	protein_acetylation	GO:0006473	1	0	0	0.0485155
red	viral_life_cycle	GO:0019058	1	0	0	0.048517
red	fatty_acid_biosynthetic_process	GO:0006633	1	0	0	0.0485185
red	type_II_protein_secretion_system_complex	GO:0015627	1	0	0	0.0485225
red	nucleoside_bisphosphate_biosynthetic_process	GO:0033866	1	0	0	0.0485235
red	fatty-acyl-CoA_metabolic_process	GO:0035337	1	0	0	0.0485305
non-red	chemotaxis	GO:0006935	1	0	0	0.0485315
red	acyl-CoA_biosynthetic_process	GO:0071616	1	0	0	0.048543
red	regulation_of_response_to_external_stimulus	GO:0032101	1	0	0	0.0485445
red	DNA_topoisomerase_activity	GO:0003916	1	0	0	0.048549
red	protein_acylation	GO:0043543	1	0	0	0.0485505
red	dephosphorylation	GO:0016311	1	0	0	0.048554
red	malonyl-CoA_biosynthetic_process	GO:2001295	1	0	0	0.048557
red	DNA_topological_change	GO:0006265	1	0	0	0.0485675
red	regulation_of_behavior	GO:0050795	1	0	0	0.048573
non-red	structural_constituent_of_ribosome	GO:0003735	1	0	0	0.0485895
red	DNA_topoisomerase_II_activity	GO:0061505	1	0	0	0.0485995
red	virion_assembly	GO:0019068	1	0	0	0.0486105
red	amide_binding	GO:0033218	1	0	0	0.048612
red	acetyl-CoA_carboxylase_activity	GO:0003989	1	0	0	0.0486245
red	DNA_topoisomerase_type_II_(ATP-hydrolyzing)_activity	GO:0003918	1	0	0	0.0486675
red	peptidyl-lysine_acetylation	GO:0018394	1	0	0	0.048685
red	biotin_carboxylase_activity	GO:0004075	1	0	0	0.04869
red	coenzyme_A_metabolic_process	GO:0015936	1	0	0	0.048693
red	phosphoprotein_phosphatase_activity	GO:0004721	1	0	0	0.0486955
red	phosphatase_activity	GO:0016791	1	0	0	0.0486985
red	ligase_activity,_forming_carbon-carbon_bonds	GO:0016885	1	0	0	0.04873
red	internal_peptidyl-lysine_acetylation	GO:0018393	1	0	0	0.0487385
red	peptidyl-lysine_modification	GO:0018205	1	0	0	0.048746
red	negative_regulation_of_fatty_acid_metabolic_process	GO:0045922	1	0	0	0.048785
red	coenzyme_A_biosynthetic_process	GO:0015937	1	0	0	0.048802
red	negative_regulation_of_fatty_acid_biosynthetic_process	GO:0045717	1	0	0	0.048811
red	cellular_protein_modification_process	GO:0006464	1	4	6	0.0510795
red	protein_modification_process	GO:0036211	1	4	6	0.051087
non-red	cell_cycle	GO:0007049	1	1	2	0.0520455
red	signal_transduction	GO:0007165	1	1	2	0.052158
red	cell_division	GO:0051301	1	1	2	0.0521905
red	signaling	GO:0023052	1	1	2	0.0522535
red	single_organism_signaling	GO:0044700	1	1	2	0.052294
non-red	DNA_conformation_change	GO:0071103	1	1	2	0.0523525
red	intracellular_signal_transduction	GO:0035556	1	1	2	0.052378
non-red	monocarboxylic_acid_metabolic_process	GO:0032787	1	1	2	0.0525445
red	cellular_metabolic_process	GO:0044237	6	84	42	0.053073
non-red	zinc_ion_binding	GO:0008270	0	1	4	0.0549365
non-red	pyrimidine-containing_compound_biosynthetic_process	GO:0072528	0	1	4	0.055081
red	pyrimidine-containing_compound_metabolic_process	GO:0072527	0	1	4	0.055287
red	protein_metabolic_process	GO:0019538	3	16	12	0.061536
red	ion_transport	GO:0006811	0	11	0	0.061599
red	nucleic_acid_binding	GO:0003676	3	16	12	0.0616555
red	substrate-specific_transmembrane_transporter_activity	GO:0022891	0	11	0	0.0617495
non-red	flavin_adenine_dinucleotide_binding	GO:0050660	0	11	0	0.062151
non-red	multi-organism_cellular_process	GO:0044764	1	2	3	0.0693935
non-red	response_to_external_stimulus	GO:0009605	1	2	3	0.069859
non-red	response_to_toxic_substance	GO:0009636	0	2	5	0.0708135
non-red	organonitrogen_compound_catabolic_process	GO:1901565	2	21	3	0.074706
non-red	macromolecular_complex	GO:0032991	4	27	7	0.0765695
red	active_transmembrane_transporter_activity	GO:0022804	0	10	0	0.0777545
red	cation_transmembrane_transporter_activity	GO:0008324	0	10	0	0.077859
red	cation_transport	GO:0006812	0	10	0	0.077953
red	ion_transmembrane_transporter_activity	GO:0015075	0	10	0	0.0780625
red	cation_transmembrane_transport	GO:0098655	0	10	0	0.0780785
red	ion_transmembrane_transport	GO:0034220	0	10	0	0.078222
red	organic_substance_metabolic_process	GO:0071704	6	78	40	0.0799635
red	cellular_component_organization	GO:0016043	1	10	10	0.0812845
red	transmembrane_transport	GO:0055085	1	15	1	0.082214
non-red	organic_substance_transport	GO:0071702	1	8	0	0.088243
red	catabolic_process	GO:0009056	3	34	7	0.088699
non-red	DNA_replication	GO:0006260	1	1	1	0.093181
red	DNA-dependent_ATPase_activity	GO:0008094	1	1	1	0.093281
red	DNA_duplex_unwinding	GO:0032508	1	1	1	0.0936975
non-red	cell_projection	GO:0042995	1	1	1	0.093701
red	fatty_acid_metabolic_process	GO:0006631	1	1	1	0.093736
red	DNA_geometric_change	GO:0032392	1	1	1	0.0938805
non-red	regulation_of_lipid_metabolic_process	GO:0019216	1	1	0	0.0944935
non-red	sulfur_compound_binding	GO:1901681	1	1	0	0.0945315
red	ribosome	GO:0005840	1	1	0	0.0947465
non-red	cellular_component_movement	GO:0006928	1	1	0	0.0947905
red	taxis	GO:0042330	1	1	0	0.094805
red	regulation_of_fatty_acid_metabolic_process	GO:0019217	1	1	0	0.0948155
red	cilium_or_flagellum-dependent_cell_motility	GO:0001539	1	1	0	0.0948625
non-red	establishment_of_localization_in_cell	GO:0051649	1	1	0	0.0948675
red	localization_of_cell	GO:0051674	1	1	0	0.0948715
red	ribonucleoprotein_complex	GO:0030529	1	1	0	0.094904
red	monocarboxylic_acid_binding	GO:0033293	1	1	0	0.094908
red	transmembrane_transporter_activity	GO:0022857	0	14	1	0.0949345
red	secretion_by_cell	GO:0032940	1	1	0	0.0949405
non-red	regulation_of_response_to_stimulus	GO:0048583	1	1	0	0.094949
red	regulation_of_cellular_ketone_metabolic_process	GO:0010565	1	1	0	0.094953
red	cell_motility	GO:0048870	1	1	0	0.0949715
red	cellular_localization	GO:0051641	1	1	0	0.0949825
red	protein_secretion	GO:0009306	1	1	0	0.094989
red	structural_molecule_activity	GO:0005198	1	1	0	0.0949945
red	protein_transmembrane_transport	GO:0071806	1	1	0	0.095035
red	archaeal_or_bacterial-type_flagellum-dependent_cell_motility	GO:0097588	1	1	0	0.095167
red	bacterial-type_flagellum-dependent_cell_motility	GO:0071973	1	1	0	0.0952035
red	secretion	GO:0046903	1	1	0	0.095251
red	cellular_catabolic_process	GO:0044248	3	33	7	0.100276
red	macromolecule_localization	GO:0033036	1	4	0	0.10463
non-red	purine_ribonucleotide_biosynthetic_process	GO:0009152	1	4	0	0.10474
red	purine_nucleotide_biosynthetic_process	GO:0006164	1	4	0	0.104814
red	purine-containing_compound_biosynthetic_process	GO:0072522	1	4	0	0.10486
non-red	exoribonuclease_activity,_producing_5'-phosphomonoesters	GO:0016896	1	4	0	0.105007
red	RNA_phosphodiester_bond_hydrolysis,_exonucleolytic	GO:0090503	1	4	0	0.105063
red	exoribonuclease_activity	GO:0004532	1	4	0	0.105315
red	ribonucleoside_monophosphate_catabolic_process	GO:0009158	2	14	2	0.107443
red	purine_nucleoside_monophosphate_catabolic_process	GO:0009128	2	14	2	0.107562
red	nucleoside_monophosphate_catabolic_process	GO:0009125	2	14	2	0.107621
red	single-organism_catabolic_process	GO:0044712	2	23	4	0.107671
red	ATP_catabolic_process	GO:0006200	2	14	2	0.107799
red	ATPase_activity	GO:0016887	2	14	2	0.107904
red	purine_ribonucleoside_monophosphate_catabolic_process	GO:0009169	2	14	2	0.107947
non-red	RNA_phosphodiester_bond_hydrolysis,_endonucleolytic	GO:0090502	0	1	3	0.108627
non-red	ncRNA_processing	GO:0034470	0	2	4	0.108649
non-red	single-organism_organelle_organization	GO:1902589	0	1	3	0.108654
red	thylakoid_part	GO:0044436	0	1	3	0.108735
red	protein-chromophore_linkage	GO:0018298	0	1	3	0.108794
red	endoribonuclease_activity	GO:0004521	0	1	3	0.10881
red	organelle_organization	GO:0006996	0	1	3	0.108827
red	tRNA_processing	GO:0008033	0	2	4	0.108841
red	thylakoid_membrane	GO:0042651	0	1	3	0.10885
red	kinase_activity	GO:0016301	0	1	3	0.108889
red	photosynthetic_membrane	GO:0034357	0	1	3	0.108977
red	regulation_of_translation	GO:0006417	0	1	3	0.109082
non-red	respiratory_electron_transport_chain	GO:0022904	0	4	6	0.113337
non-red	regulation_of_cellular_metabolic_process	GO:0031323	1	11	10	0.114161
non-red	inorganic_ion_transmembrane_transport	GO:0098660	0	9	0	0.13217
red	monovalent_inorganic_cation_transport	GO:0015672	0	9	0	0.132389
red	inorganic_cation_transmembrane_transport	GO:0098662	0	9	0	0.13244
red	monovalent_inorganic_cation_transmembrane_transporter_activity	GO:0015077	0	9	0	0.132448
red	inorganic_cation_transmembrane_transporter_activity	GO:0022890	0	9	0	0.132717
red	organic_substance_catabolic_process	GO:1901575	3	31	7	0.13303
red	substrate-specific_transporter_activity	GO:0022892	1	12	1	0.13498
red	regulation_of_metabolic_process	GO:0019222	1	13	11	0.135754
non-red	sulfurtransferase_activity	GO:0016783	0	3	5	0.137378
non-red	photosynthesis	GO:0015979	0	3	5	0.137498
non-red	transferase_activity,_transferring_phosphorus-containing_groups	GO:0016772	0	3	5	0.137839
red	regulation_of_cellular_macromolecule_biosynthetic_process	GO:2000112	0	10	9	0.13813
red	regulation_of_macromolecule_biosynthetic_process	GO:0010556	0	10	9	0.138257
red	regulation_of_gene_expression	GO:0010468	0	12	10	0.13957
red	purine-containing_compound_metabolic_process	GO:0072521	3	19	5	0.141602
red	purine_ribonucleotide_metabolic_process	GO:0009150	3	19	5	0.141623
red	purine_nucleotide_metabolic_process	GO:0006163	3	19	5	0.141873
red	purine_ribonucleoside_metabolic_process	GO:0046128	3	18	5	0.144643
red	purine_nucleoside_metabolic_process	GO:0042278	3	18	5	0.145006
red	3'-5'_exonuclease_activity	GO:0008408	1	5	0	0.148319
red	cellular_component_biogenesis	GO:0044085	1	10	9	0.153396
non-red	sulfur_compound_metabolic_process	GO:0006790	1	4	5	0.154678
non-red	protein_folding	GO:0006457	1	2	2	0.157316
non-red	oxidoreductase_activity,_acting_on_the_aldehyde_or_oxo_group_of_donors	GO:0016903	1	2	2	0.157349
non-red	ligase_activity,_forming_carbon-nitrogen_bonds	GO:0016879	1	2	2	0.157677
non-red	ribonucleoprotein_complex_biogenesis	GO:0022613	1	2	2	0.157828
red	ribosome_biogenesis	GO:0042254	1	2	2	0.157922
non-red	sulfur_compound_biosynthetic_process	GO:0044272	1	2	2	0.157949
non-red	response_to_heat	GO:0009408	1	2	0	0.160214
red	localization	GO:0051179	2	26	5	0.161891
non-red	cellular_process	GO:0009987	7	91	43	0.16351
non-red	aromatic_compound_catabolic_process	GO:0019439	3	26	6	0.167549
non-red	protein_transport	GO:0015031	1	3	0	0.168072
red	purine_ribonucleoside_biosynthetic_process	GO:0046129	1	3	0	0.168103
red	response_to_temperature_stimulus	GO:0009266	1	3	0	0.168114
red	establishment_of_protein_localization	GO:0045184	1	3	0	0.168197
red	response_to_abiotic_stimulus	GO:0009628	1	3	0	0.168417
red	protein_localization	GO:0008104	1	3	0	0.168507
red	3'-5'-exoribonuclease_activity	GO:0000175	1	3	0	0.168811
red	purine_nucleoside_biosynthetic_process	GO:0042451	1	3	0	0.168853
red	cell	GO:0005623	7	59	26	0.17052
red	cell_part	GO:0044464	7	59	26	0.17086
red	protein_kinase_activity	GO:0004672	0	0	2	0.170983
non-red	response_to_herbicide	GO:0009635	0	0	2	0.170996
non-red	thiamine_biosynthetic_process	GO:0009228	0	0	2	0.171081
non-red	tRNA_thio-modification	GO:0034227	0	0	2	0.17109
red	water-soluble_vitamin_biosynthetic_process	GO:0042364	0	0	2	0.171182
red	photosystem_II	GO:0009523	0	0	2	0.171206
non-red	regulation_of_translational_elongation	GO:0006448	0	0	2	0.171215
non-red	GTP_binding	GO:0005525	0	0	2	0.171216
red	water-soluble_vitamin_metabolic_process	GO:0006767	0	0	2	0.171273
red	tRNA_modification	GO:0006400	0	0	2	0.171295
red	photosynthetic_electron_transport_in_photosystem_II	GO:0009772	0	0	2	0.171345
non-red	tryptophan_synthase_activity	GO:0004834	0	0	2	0.171394
red	vitamin_biosynthetic_process	GO:0009110	0	0	2	0.171403
red	tRNA_wobble_base_modification	GO:0002097	0	0	2	0.171427
red	thiamine_diphosphate_biosynthetic_process	GO:0009229	0	0	2	0.17146
non-red	carboxyl-_or_carbamoyltransferase_activity	GO:0016743	0	0	2	0.171561
red	electron_transporter,_transferring_electrons_within_the_cyclic_electron_transport_pathway_of_photosynthesis_activity	GO:0045156	0	0	2	0.171572
red	thiamine_metabolic_process	GO:0006772	0	0	2	0.17162
non-red	chromosome_organization	GO:0051276	0	0	2	0.171648
red	thiamine_diphosphate_metabolic_process	GO:0042357	0	0	2	0.171662
red	regulation_of_translational_fidelity	GO:0006450	0	0	2	0.171667
red	thiamine-containing_compound_biosynthetic_process	GO:0042724	0	0	2	0.171671
red	tRNA_wobble_uridine_modification	GO:0002098	0	0	2	0.171697
red	vitamin_metabolic_process	GO:0006766	0	0	2	0.171709
red	thiamine-containing_compound_metabolic_process	GO:0042723	0	0	2	0.171724
red	tRNA_wobble_position_uridine_thiolation	GO:0002143	0	0	2	0.171739
red	glutaminyl-tRNA_synthase_(glutamine-hydrolyzing)_activity	GO:0050567	0	0	2	0.17175
red	photosystem_II_reaction_center	GO:0009539	0	0	2	0.171752
non-red	protein_homodimerization_activity	GO:0042803	0	0	2	0.17176
red	deoxyribonuclease_activity	GO:0004536	0	0	2	0.171777
red	RNA_modification	GO:0009451	0	0	2	0.171791
non-red	plasma_membrane_part	GO:0044459	0	8	0	0.17555
non-red	nucleic_acid_phosphodiester_bond_hydrolysis	GO:0090305	2	10	7	0.175674
non-red	primary_active_transmembrane_transporter_activity	GO:0015399	0	8	0	0.175765
red	hydrolase_activity,_acting_on_acid_anhydrides,_catalyzing_transmembrane_movement_of_substances	GO:0016820	0	8	0	0.176109
non-red	cofactor_binding	GO:0048037	0	21	4	0.176674
red	regulation_of_macromolecule_metabolic_process	GO:0060255	0	13	10	0.183346
red	regulation_of_cellular_process	GO:0050794	2	17	12	0.184872
red	nucleobase-containing_compound_catabolic_process	GO:0034655	3	21	6	0.187392
red	heterocycle_catabolic_process	GO:0046700	3	21	6	0.187475
red	cellular_nitrogen_compound_catabolic_process	GO:0044270	3	21	6	0.187514
red	coenzyme_binding	GO:0050662	0	15	2	0.191143
red	ribonuclease_activity	GO:0004540	1	5	5	0.192031
red	response_to_chemical	GO:0042221	1	5	5	0.192034
red	organic_cyclic_compound_catabolic_process	GO:1901361	3	23	6	0.193235
red	nucleoside_phosphate_catabolic_process	GO:1901292	2	14	3	0.199284
red	hydrolase_activity,_acting_on_acid_anhydrides,_in_phosphorus-containing_anhydrides	GO:0016818	2	14	3	0.199317
red	purine_ribonucleotide_catabolic_process	GO:0009154	2	14	3	0.199362
red	nucleoside_triphosphate_catabolic_process	GO:0009143	2	14	3	0.199377
red	nucleoside_catabolic_process	GO:0009164	2	14	3	0.199459
red	glycosyl_compound_catabolic_process	GO:1901658	2	14	3	0.19946
red	ribonucleoside_catabolic_process	GO:0042454	2	14	3	0.199478
red	purine-containing_compound_catabolic_process	GO:0072523	2	14	3	0.199509
red	nucleotide_catabolic_process	GO:0009166	2	14	3	0.199586
red	carbohydrate_derivative_catabolic_process	GO:1901136	2	14	3	0.199756
red	ribonucleotide_catabolic_process	GO:0009261	2	14	3	0.199787
red	purine_nucleotide_catabolic_process	GO:0006195	2	14	3	0.199811
red	ribonucleoside_triphosphate_catabolic_process	GO:0009203	2	14	3	0.199866
red	organophosphate_catabolic_process	GO:0046434	2	14	3	0.199875
red	nucleoside-triphosphatase_activity	GO:0017111	2	14	3	0.19989
red	pyrophosphatase_activity	GO:0016462	2	14	3	0.199923
red	purine_ribonucleoside_catabolic_process	GO:0046130	2	14	3	0.199931
red	purine_nucleoside_triphosphate_catabolic_process	GO:0009146	2	14	3	0.2
red	purine_nucleoside_catabolic_process	GO:0006152	2	14	3	0.200111
red	purine_ribonucleoside_triphosphate_catabolic_process	GO:0009207	2	14	3	0.200132
red	hydrolase_activity,_acting_on_acid_anhydrides	GO:0016817	2	14	3	0.20028
non-red	transferase_activity	GO:0016740	1	22	15	0.204619
non-red	carboxylic_acid_catabolic_process	GO:0046395	0	7	0	0.206155
red	ATPase_activity,_coupled_to_transmembrane_movement_of_substances	GO:0042626	0	7	0	0.20641
red	ATPase_activity,_coupled_to_movement_of_substances	GO:0043492	0	7	0	0.206612
red	organic_acid_catabolic_process	GO:0016054	0	7	0	0.206645
non-red	aerobic_respiration	GO:0009060	0	7	0	0.206658
red	P-P-bond-hydrolysis-driven_transmembrane_transporter_activity	GO:0015405	0	7	0	0.206833
red	regulation_of_biological_process	GO:0050789	2	19	13	0.2102
red	regulation_of_biosynthetic_process	GO:0009889	1	11	9	0.211774
red	regulation_of_primary_metabolic_process	GO:0080090	1	11	9	0.211868
red	regulation_of_cellular_biosynthetic_process	GO:0031326	1	11	9	0.211875
red	transport	GO:0006810	1	25	5	0.215531
red	establishment_of_localization	GO:0051234	1	25	5	0.21584
non-red	identical_protein_binding	GO:0042802	1	3	2	0.220531
red	purine_nucleoside_monophosphate_metabolic_process	GO:0009126	2	19	4	0.229237
red	purine_ribonucleoside_monophosphate_metabolic_process	GO:0009167	2	19	4	0.229368
red	ATPase_activity,_coupled	GO:0042623	1	9	1	0.233914
red	macromolecule_catabolic_process	GO:0009057	2	9	4	0.234209
red	cellular_macromolecule_catabolic_process	GO:0044265	2	9	4	0.234781
non-red	DNA_metabolic_process	GO:0006259	1	4	3	0.238926
non-red	translation	GO:0006412	1	4	3	0.239196
red	negative_regulation_of_cellular_process	GO:0048523	1	4	3	0.239646
non-red	intrinsic_component_of_membrane	GO:0031224	0	25	7	0.24068
non-red	gene_expression	GO:0010467	1	17	12	0.241492
non-red	isomerase_activity	GO:0016853	1	3	1	0.242023
non-red	vitamin_binding	GO:0019842	1	3	1	0.242507
non-red	locomotion	GO:0040011	1	2	1	0.243581
non-red	carboxylic_acid_binding	GO:0031406	1	2	1	0.243588
red	hydrolase_activity,_acting_on_ester_bonds	GO:0016788	2	11	7	0.244039
red	cellular_lipid_metabolic_process	GO:0044255	1	2	1	0.244097
red	lipid_metabolic_process	GO:0006629	1	2	1	0.244105
non-red	transferase_activity,_transferring_acyl_groups	GO:0016746	1	2	1	0.244159
red	organic_acid_binding	GO:0043177	1	2	1	0.244513
non-red	transition_metal_ion_binding	GO:0046914	0	25	13	0.244945
red	transporter_activity	GO:0005215	1	14	2	0.248596
red	protein_complex	GO:0043234	3	26	7	0.25938
red	hydrolase_activity	GO:0016787	4	28	10	0.260745
non-red	coenzyme_metabolic_process	GO:0006732	1	5	4	0.261052
red	cellular_component_assembly	GO:0022607	0	8	7	0.266939
red	electron_transport_chain	GO:0022900	0	8	7	0.267001
red	nucleoside_phosphate_metabolic_process	GO:0006753	3	21	7	0.268379
non-red	protein_dimerization_activity	GO:0046983	0	3	4	0.268716
red	RNA_processing	GO:0006396	0	3	4	0.268837
red	nucleotide_metabolic_process	GO:0009117	3	21	7	0.269064
red	ncRNA_metabolic_process	GO:0034660	0	3	4	0.269204
red	tRNA_metabolic_process	GO:0006399	0	3	4	0.269671
red	carbohydrate_derivative_metabolic_process	GO:1901135	3	23	7	0.269715
non-red	cellular_response_to_stimulus	GO:0051716	1	7	6	0.273892
non-red	phosphorus_metabolic_process	GO:0006793	4	28	14	0.274348
red	ATP_metabolic_process	GO:0046034	2	18	4	0.281234
red	phosphate-containing_compound_metabolic_process	GO:0006796	4	28	13	0.298934
red	nucleobase-containing_small_molecule_metabolic_process	GO:0055086	3	22	7	0.299406
red	exonuclease_activity,_active_with_either_ribo-_or_deoxyribonucleic_acids_and_producing_5'-phosphomonoesters	GO:0016796	1	4	1	0.307134
red	ribonucleoside_metabolic_process	GO:0009119	3	19	7	0.308962
red	RNA_phosphodiester_bond_hydrolysis	GO:0090501	1	6	5	0.311208
red	cofactor_metabolic_process	GO:0051186	1	6	5	0.311578
red	pyrimidine_nucleoside_monophosphate_biosynthetic_process	GO:0009130	0	1	2	0.315387
non-red	regulation_of_catalytic_activity	GO:0050790	0	1	2	0.315708
red	pyrimidine_ribonucleoside_monophosphate_biosynthetic_process	GO:0009174	0	1	2	0.315856
red	guanyl_nucleotide_binding	GO:0019001	0	1	2	0.31586
red	pyrimidine_nucleoside_metabolic_process	GO:0006213	0	1	2	0.315963
non-red	defense_response_to_other_organism	GO:0098542	0	1	2	0.315973
red	response_to_external_biotic_stimulus	GO:0043207	0	1	2	0.316054
red	'de_novo'_UMP_biosynthetic_process	GO:0044205	0	1	2	0.31613
non-red	single-species_biofilm_formation	GO:0044010	0	1	2	0.316151
red	response_to_virus	GO:0009615	0	1	2	0.316153
red	immune_system_process	GO:0002376	0	1	2	0.316157
red	pyrimidine_ribonucleoside_metabolic_process	GO:0046131	0	1	2	0.316173
red	defense_response_to_virus	GO:0051607	0	1	2	0.316231
non-red	outer_membrane	GO:0019867	0	1	2	0.316254
red	pyrimidine_ribonucleoside_monophosphate_metabolic_process	GO:0009173	0	1	2	0.316271
red	mRNA_catabolic_process	GO:0006402	0	1	2	0.316291
red	rRNA_processing	GO:0006364	0	1	2	0.316326
red	pyrimidine_ribonucleotide_metabolic_process	GO:0009218	0	1	2	0.316332
red	pyrimidine_nucleotide_metabolic_process	GO:0006220	0	1	2	0.316355
red	regulation_of_molecular_function	GO:0065009	0	1	2	0.316371
red	cell_outer_membrane	GO:0009279	0	1	2	0.316383
red	guanyl_ribonucleotide_binding	GO:0032561	0	1	2	0.31643
red	pyrimidine_nucleotide_biosynthetic_process	GO:0006221	0	1	2	0.316492
non-red	protein_phosphorylation	GO:0006468	0	1	2	0.316561
red	pyrimidine_ribonucleoside_biosynthetic_process	GO:0046132	0	1	2	0.316599
red	UMP_metabolic_process	GO:0046049	0	1	2	0.316605
red	immune_effector_process	GO:0002252	0	1	2	0.316608
red	light-harvesting_complex	GO:0030076	0	1	2	0.316638
red	pyrimidine_nucleoside_biosynthetic_process	GO:0046134	0	1	2	0.316641
red	pyrimidine_nucleoside_monophosphate_metabolic_process	GO:0009129	0	1	2	0.316677
red	UMP_biosynthetic_process	GO:0006222	0	1	2	0.316697
red	rRNA_metabolic_process	GO:0016072	0	1	2	0.316705
red	pyrimidine_ribonucleotide_biosynthetic_process	GO:0009220	0	1	2	0.316775
red	response_to_biotic_stimulus	GO:0009607	0	1	2	0.316784
red	response_to_other_organism	GO:0051707	0	1	2	0.316892
red	mRNA_metabolic_process	GO:0016071	0	1	2	0.316894
red	transferase_activity,_transferring_sulfur-containing_groups	GO:0016782	0	5	5	0.317112
red	primary_metabolic_process	GO:0044238	6	76	37	0.320785
red	nucleoside_metabolic_process	GO:0009116	3	20	7	0.321376
red	glycosyl_compound_metabolic_process	GO:1901657	3	20	7	0.321565
red	ribose_phosphate_metabolic_process	GO:0019693	3	20	7	0.321599
red	ribonucleotide_metabolic_process	GO:0009259	3	20	7	0.322218
non-red	oxidation-reduction_process	GO:0055114	1	38	12	0.32452
non-red	movement_in_host	GO:0044000	0	0	1	0.3264
non-red	cellular_response_to_external_stimulus	GO:0071496	0	0	1	0.326549
non-red	polyol_catabolic_process	GO:0046174	0	0	1	0.326622
non-red	core_promoter_proximal_region_DNA_binding	GO:0001159	0	0	1	0.32664
non-red	cytochrome_c-heme_linkage	GO:0018063	0	0	1	0.326678
non-red	carbohydrate_binding	GO:0030246	0	0	1	0.3267
red	ADP_binding	GO:0043531	0	0	1	0.326711
non-red	small_GTPase_mediated_signal_transduction	GO:0007264	0	0	1	0.326748
red	negative_regulation_of_DNA-templated_transcription,_initiation	GO:2000143	0	0	1	0.32675
red	monosaccharide_binding	GO:0048029	0	0	1	0.326752
non-red	positive_regulation_of_RNA_metabolic_process	GO:0051254	0	0	1	0.326786
red	porin_activity	GO:0015288	0	0	1	0.326791
red	fimbrial_usher_porin_activity	GO:0015473	0	0	1	0.326791
non-red	DNA_catabolic_process,_exonucleolytic	GO:0000738	0	0	1	0.326829
red	positive_regulation_of_transcription,_DNA-templated	GO:0045893	0	0	1	0.32685
non-red	signal_transducer_activity	GO:0004871	0	0	1	0.326869
red	passive_transmembrane_transporter_activity	GO:0022803	0	0	1	0.326872
red	receptor_signaling_protein_activity	GO:0005057	0	0	1	0.326875
non-red	barrier_septum_site_selection	GO:0000918	0	0	1	0.326876
red	regulation_of_cell_projection_assembly	GO:0060491	0	0	1	0.326889
non-red	endodeoxyribonuclease_activity,_producing_5'-phosphomonoesters	GO:0016888	0	0	1	0.326889
red	migration_in_host	GO:0044001	0	0	1	0.326909
non-red	quorum_sensing	GO:0009372	0	0	1	0.326909
red	regulation_of_cell_septum_assembly	GO:1901891	0	0	1	0.32691
red	cellular_response_to_nutrient_levels	GO:0031669	0	0	1	0.326934
non-red	GTP_metabolic_process	GO:0046039	0	0	1	0.326937
red	phosphoenolpyruvate-glycerone_phosphotransferase_activity	GO:0047324	0	0	1	0.326951
red	regulation_of_DNA-templated_transcription,_initiation	GO:2000142	0	0	1	0.326953
red	exodeoxyribonuclease_V_complex	GO:0009338	0	0	1	0.326955
red	response_to_nutrient_levels	GO:0031667	0	0	1	0.32696
non-red	dormancy_process	GO:0022611	0	0	1	0.326961
red	movement_in_other_organism_involved_in_symbiotic_interaction	GO:0051814	0	0	1	0.326961
red	core_promoter_proximal_region_sequence-specific_DNA_binding	GO:0000987	0	0	1	0.326973
red	monosaccharide_catabolic_process	GO:0046365	0	0	1	0.32698
red	guanosine-containing_compound_catabolic_process	GO:1901069	0	0	1	0.326984
red	protein-tetrapyrrole_linkage	GO:0017006	0	0	1	0.326985
red	cellular_carbohydrate_metabolic_process	GO:0044262	0	0	1	0.326987
non-red	2-iminoacetate_synthase_activity	GO:0036355	0	0	1	0.327012
red	regulation_of_photosynthesis	GO:0010109	0	0	1	0.327015
red	photosystem_II_stabilization	GO:0042549	0	0	1	0.32703
red	ketone_catabolic_process	GO:0042182	0	0	1	0.327033
red	movement_in_host_environment	GO:0052126	0	0	1	0.32704
red	regulation_of_mRNA_stability	GO:0043488	0	0	1	0.327045
non-red	nucleoid	GO:0009295	0	0	1	0.327062
red	regulation_of_cytokinetic_process	GO:0032954	0	0	1	0.327066
red	regulation_of_organelle_organization	GO:0033043	0	0	1	0.327071
red	maintenance_of_CRISPR_repeat_elements	GO:0043571	0	0	1	0.327089
red	negative_regulation_of_cellular_component_organization	GO:0051129	0	0	1	0.327098
non-red	methanogenesis,_from_acetate	GO:0019385	0	0	1	0.327104
non-red	nucleoside-triphosphatase_regulator_activity	GO:0060589	0	0	1	0.327107
red	endodeoxyribonuclease_activity,_producing_3'-phosphomonoesters	GO:0016889	0	0	1	0.327124
red	regulation_of_RNA_stability	GO:0043487	0	0	1	0.327132
red	glycerol_catabolic_process	GO:0019563	0	0	1	0.327133
non-red	formate_dehydrogenase_(NAD+)_activity	GO:0008863	0	0	1	0.327139
non-red	photosystem_I_reaction_center	GO:0009538	0	0	1	0.327141
red	signaling_receptor_activity	GO:0038023	0	0	1	0.327146
red	maintenance_of_DNA_repeat_elements	GO:0043570	0	0	1	0.327151
non-red	photorespiration	GO:0009853	0	0	1	0.327153
non-red	calcium_ion_binding	GO:0005509	0	0	1	0.327186
red	formate_dehydrogenase_complex	GO:0009326	0	0	1	0.327187
red	regulation_of_cell_growth	GO:0001558	0	0	1	0.327192
red	negative_regulation_of_protein_complex_assembly	GO:0031333	0	0	1	0.3272
red	molecular_transducer_activity	GO:0060089	0	0	1	0.327216
red	cellular_ketone_metabolic_process	GO:0042180	0	0	1	0.327219
red	cellular_response_to_starvation	GO:0009267	0	0	1	0.327221
red	migration_in_other_organism_involved_in_symbiotic_interaction	GO:0051815	0	0	1	0.327221
red	regulation_of_cell_projection_organization	GO:0031344	0	0	1	0.327222
red	protein_stabilization	GO:0050821	0	0	1	0.327223
red	guanosine-containing_compound_metabolic_process	GO:1901068	0	0	1	0.32723
red	homeostasis_of_number_of_cells_in_a_free-living_population	GO:0048874	0	0	1	0.327256
red	peptidyl-histidine_modification	GO:0018202	0	0	1	0.327258
red	negative_regulation_of_catalytic_activity	GO:0043086	0	0	1	0.327258
non-red	sulfur_carrier_activity	GO:0097163	0	0	1	0.327259
red	alditol_catabolic_process	GO:0019405	0	0	1	0.32726
red	protein-heme_linkage	GO:0017003	0	0	1	0.327263
red	exodeoxyribonuclease_activity,_producing_5'-phosphomonoesters	GO:0016895	0	0	1	0.327271
red	chromosome_condensation	GO:0030261	0	0	1	0.327271
red	regulation_of_organelle_assembly	GO:1902115	0	0	1	0.327279
red	cytoskeleton-dependent_cytokinesis	GO:0061640	0	0	1	0.327294
non-red	magnesium_chelatase_activity	GO:0016851	0	0	1	0.327304
red	alditol_metabolic_process	GO:0019400	0	0	1	0.327315
red	polyol_metabolic_process	GO:0019751	0	0	1	0.327319
red	regulation_of_cell_cycle	GO:0051726	0	0	1	0.327324
red	phosphorelay_signal_transduction_system	GO:0000160	0	0	1	0.327324
red	regulatory_region_nucleic_acid_binding	GO:0001067	0	0	1	0.327326
red	phosphotransferase_activity,_nitrogenous_group_as_acceptor	GO:0016775	0	0	1	0.327337
red	regulation_of_bacterial-type_flagellum_assembly	GO:1902208	0	0	1	0.32734
red	monosaccharide_metabolic_process	GO:0005996	0	0	1	0.32735
red	exodeoxyribonuclease_V_activity	GO:0008854	0	0	1	0.327359
red	ligase_activity,_forming_nitrogen-metal_bonds	GO:0051002	0	0	1	0.327363
red	photosystem_I	GO:0009522	0	0	1	0.327366
red	negative_regulation_of_cell_growth	GO:0030308	0	0	1	0.327373
red	endonuclease_activity,_active_with_either_ribo-_or_deoxyribonucleic_acids_and_producing_5'-phosphomonoesters	GO:0016893	0	0	1	0.327378
red	DNA_packaging	GO:0006323	0	0	1	0.327383
red	acetyl-CoA_metabolic_process	GO:0006084	0	0	1	0.327385
red	peptidyl-serine_phosphorylation	GO:0018105	0	0	1	0.327386
red	cytokinesis	GO:0000910	0	0	1	0.327394
red	wide_pore_channel_activity	GO:0022829	0	0	1	0.327396
red	ligase_activity,_forming_nitrogen-metal_bonds,_forming_coordination_complexes	GO:0051003	0	0	1	0.327414
red	regulatory_region_DNA_binding	GO:0000975	0	0	1	0.327416
red	regulation_of_cell_cycle_process	GO:0010564	0	0	1	0.327416
red	acetate_metabolic_process	GO:0006083	0	0	1	0.32743
red	5'-flap_endonuclease_activity	GO:0017108	0	0	1	0.327436
red	cellular_metabolic_compound_salvage	GO:0043094	0	0	1	0.327447
red	crossover_junction_endodeoxyribonuclease_activity	GO:0008821	0	0	1	0.327458
red	regulation_of_protein_stability	GO:0031647	0	0	1	0.327458
non-red	3-hydroxyacyl-CoA_dehydrogenase_activity	GO:0003857	0	0	1	0.32746
non-red	sulfur_oxidation	GO:0019417	0	0	1	0.327464
red	positive_regulation_of_macromolecule_biosynthetic_process	GO:0010557	0	0	1	0.327471
red	response_to_starvation	GO:0042594	0	0	1	0.327482
red	positive_regulation_of_gene_expression	GO:0010628	0	0	1	0.327486
red	transcription_regulatory_region_sequence-specific_DNA_binding	GO:0000976	0	0	1	0.327488
red	regulation_of_protein_complex_assembly	GO:0043254	0	0	1	0.32749
red	regulation_of_barrier_septum_assembly	GO:0032955	0	0	1	0.327502
red	phosphate_ion_binding	GO:0042301	0	0	1	0.327502
red	protein_serine/threonine_kinase_activity	GO:0004674	0	0	1	0.327503
red	barrier_septum_assembly	GO:0000917	0	0	1	0.327504
red	peptidyl-histidine_phosphorylation	GO:0018106	0	0	1	0.327504
red	single-stranded_DNA-dependent_ATPase_activity	GO:0043142	0	0	1	0.327517
red	glycerol_metabolic_process	GO:0006071	0	0	1	0.327518
red	flap_endonuclease_activity	GO:0048256	0	0	1	0.327518
red	exodeoxyribonuclease_activity	GO:0004529	0	0	1	0.327527
red	channel_activity	GO:0015267	0	0	1	0.327535
red	signal_transduction_by_phosphorylation	GO:0023014	0	0	1	0.327543
red	homeostasis_of_number_of_cells	GO:0048872	0	0	1	0.327546
red	GTPase_activity	GO:0003924	0	0	1	0.32755
red	negative_regulation_of_molecular_function	GO:0044092	0	0	1	0.327559
red	extrinsic_component_of_membrane	GO:0019898	0	0	1	0.327567
red	photosystem_II_oxygen_evolving_complex	GO:0009654	0	0	1	0.327568
red	peptidyl-serine_modification	GO:0018209	0	0	1	0.327569
red	photosynthetic_electron_transport_in_photosystem_I	GO:0009773	0	0	1	0.32757
red	cellular_response_to_amino_acid_starvation	GO:0034198	0	0	1	0.32758
red	mannose_binding	GO:0005537	0	0	1	0.327589
red	positive_regulation_of_RNA_biosynthetic_process	GO:1902680	0	0	1	0.327602
red	interaction_with_host	GO:0051701	0	0	1	0.327609
red	GTP_catabolic_process	GO:0006184	0	0	1	0.327631
red	ATPase_regulator_activity	GO:0060590	0	0	1	0.327643
red	endodeoxyribonuclease_activity	GO:0004520	0	0	1	0.327652
red	receptor_activity	GO:0004872	0	0	1	0.327652
red	protein_histidine_kinase_activity	GO:0004673	0	0	1	0.327658
red	cell_septum_assembly	GO:0090529	0	0	1	0.3277
red	transcription_regulatory_region_DNA_binding	GO:0044212	0	0	1	0.327714
non-red	asparaginase_activity	GO:0004067	0	0	1	0.327731
red	regulation_of_cytokinesis	GO:0032465	0	0	1	0.32775
red	peptidyl-serine_autophosphorylation	GO:0036289	0	0	1	0.32775
non-red	D-lysine_5,6-aminomutase_activity	GO:0047826	0	0	1	0.327754
red	movement_in_environment_of_other_organism_involved_in_symbiotic_interaction	GO:0052192	0	0	1	0.327769
red	regulation_of_photosynthesis,_light_reaction	GO:0042548	0	0	1	0.327779
red	cellular_carbohydrate_catabolic_process	GO:0044275	0	0	1	0.32778
red	regulation_of_cell_division	GO:0051302	0	0	1	0.327809
non-red	aspartate_carbamoyltransferase_complex	GO:0009347	0	0	1	0.327815
red	cytokinetic_process	GO:0032506	0	0	1	0.327823
red	regulation_of_generation_of_precursor_metabolites_and_energy	GO:0043467	0	0	1	0.327869
red	bacterial-type_RNA_polymerase_regulatory_region_sequence-specific_DNA_binding	GO:0000984	0	0	1	0.32787
red	response_to_extracellular_stimulus	GO:0009991	0	0	1	0.327937
red	bacterial-type_RNA_polymerase_regulatory_region_DNA_binding	GO:0001017	0	0	1	0.32794
red	cellular_response_to_extracellular_stimulus	GO:0031668	0	0	1	0.328091
red	integral_component_of_membrane	GO:0016021	0	24	7	0.334029
non-red	nickel_cation_binding	GO:0016151	0	2	3	0.339507
red	regulation_of_cellular_protein_metabolic_process	GO:0032268	0	2	3	0.339793
red	regulation_of_protein_metabolic_process	GO:0051246	0	2	3	0.340086
non-red	purine_ribonucleoside_triphosphate_binding	GO:0035639	3	21	11	0.347391
red	purine_ribonucleoside_binding	GO:0032550	3	21	11	0.348127
red	purine_nucleoside_binding	GO:0001883	3	21	11	0.348139
red	exonuclease_activity	GO:0004527	1	5	1	0.350109
red	ligase_activity	GO:0016874	1	5	3	0.352637
red	coenzyme_biosynthetic_process	GO:0009108	1	5	3	0.352831
non-red	small_molecule_biosynthetic_process	GO:0044283	1	6	4	0.355223
red	cofactor_biosynthetic_process	GO:0051188	1	6	4	0.355388
non-red	RNA_binding	GO:0003723	1	6	4	0.355932
non-red	single-organism_biosynthetic_process	GO:0044711	1	13	9	0.361074
non-red	biosynthetic_process	GO:0009058	3	37	21	0.364564
red	nucleic_acid_metabolic_process	GO:0090304	2	24	15	0.378463
red	cellular_biosynthetic_process	GO:0044249	3	34	19	0.379784
red	organic_substance_biosynthetic_process	GO:1901576	3	34	19	0.380141
non-red	periplasmic_space	GO:0042597	0	9	1	0.392443
red	cellular_nitrogen_compound_biosynthetic_process	GO:0044271	1	21	13	0.393043
red	hydrogen_transport	GO:0006818	0	6	0	0.394636
non-red	nitrogen_cycle_metabolic_process	GO:0071941	0	6	0	0.394935
red	hydrogen_ion_transmembrane_transporter_activity	GO:0015078	0	6	0	0.394969
red	cellular_amino_acid_catabolic_process	GO:0009063	0	6	0	0.395164
red	proton_transport	GO:0015992	0	6	0	0.395594
red	hydrogen_ion_transmembrane_transport	GO:1902600	0	6	0	0.395764
red	cellular_response_to_stress	GO:0033554	0	4	4	0.396599
red	biological_regulation	GO:0065007	2	21	13	0.399707
red	regulation_of_RNA_biosynthetic_process	GO:2001141	0	10	7	0.400261
red	regulation_of_transcription,_DNA-templated	GO:0006355	0	10	7	0.400343
red	regulation_of_RNA_metabolic_process	GO:0051252	0	10	7	0.400786
red	plasma_membrane	GO:0005886	1	18	4	0.401348
non-red	generation_of_precursor_metabolites_and_energy	GO:0006091	0	13	8	0.406813
non-red	phosphorylation	GO:0016310	0	6	5	0.425692
red	ribonucleoside_triphosphate_metabolic_process	GO:0009199	2	18	5	0.426777
red	purine_nucleoside_triphosphate_metabolic_process	GO:0009144	2	18	5	0.427037
red	nucleoside_triphosphate_metabolic_process	GO:0009141	2	18	5	0.427218
red	purine_ribonucleoside_triphosphate_metabolic_process	GO:0009205	2	18	5	0.427495
red	nuclease_activity	GO:0004518	1	9	6	0.427905
red	ribonucleotide_binding	GO:0032553	3	23	12	0.429574
red	nucleoside_binding	GO:0001882	3	23	12	0.429958
red	ribonucleoside_binding	GO:0032549	3	23	12	0.430148
non-red	negative_regulation_of_cellular_metabolic_process	GO:0031324	1	4	2	0.435146
red	negative_regulation_of_biosynthetic_process	GO:0009890	1	4	2	0.435292
red	negative_regulation_of_cellular_biosynthetic_process	GO:0031327	1	4	2	0.435385
non-red	ribonucleoside_biosynthetic_process	GO:0042455	1	4	2	0.43556
red	nucleoside_biosynthetic_process	GO:0009163	1	4	2	0.43587
red	glycosyl_compound_biosynthetic_process	GO:1901659	1	4	2	0.435889
red	purine_ribonucleoside_monophosphate_biosynthetic_process	GO:0009168	0	4	0	0.444371
non-red	energy_coupled_proton_transmembrane_transport,_against_electrochemical_gradient	GO:0015988	0	4	0	0.444559
non-red	glutamine_metabolic_process	GO:0006541	0	4	0	0.444646
non-red	metal_ion_transport	GO:0030001	0	4	0	0.444745
red	nitrate_assimilation	GO:0042128	0	4	0	0.444912
red	nitrate_metabolic_process	GO:0042126	0	4	0	0.444949
non-red	nitrogen_compound_transport	GO:0071705	0	4	0	0.444984
red	tricarboxylic_acid_cycle	GO:0006099	0	4	0	0.444989
red	reactive_nitrogen_species_metabolic_process	GO:2001057	0	4	0	0.444995
non-red	cellular_homeostasis	GO:0019725	0	4	0	0.445124
red	purine_nucleoside_monophosphate_biosynthetic_process	GO:0009127	0	4	0	0.445158
non-red	oxidoreductase_activity,_acting_on_the_CH-CH_group_of_donors	GO:0016627	0	4	0	0.445196
red	oxidoreductase_activity,_acting_on_other_nitrogenous_compounds_as_donors	GO:0016661	0	4	0	0.445237
non-red	extracellular_region	GO:0005576	0	4	0	0.445562
red	carbohydrate_derivative_biosynthetic_process	GO:1901137	1	6	2	0.446301
red	organic_acid_biosynthetic_process	GO:0016053	1	6	2	0.446387
red	carboxylic_acid_biosynthetic_process	GO:0046394	1	6	2	0.446968
red	purine_ribonucleotide_binding	GO:0032555	3	22	11	0.446988
red	purine_nucleotide_binding	GO:0017076	3	22	11	0.4474
red	adenyl_ribonucleotide_binding	GO:0032559	3	21	9	0.452191
red	ATP_binding	GO:0005524	3	21	9	0.452329
red	adenyl_nucleotide_binding	GO:0030554	3	21	9	0.452895
red	cellular_nitrogen_compound_metabolic_process	GO:0034641	4	50	26	0.454009
red	nucleotide_binding	GO:0000166	0	21	7	0.464163
red	heterocycle_metabolic_process	GO:0046483	4	53	27	0.471161
red	carbohydrate_derivative_binding	GO:0097367	3	25	13	0.472065
non-red	copper_ion_binding	GO:0005507	0	5	0	0.472741
non-red	transferase_activity,_transferring_glycosyl_groups	GO:0016757	0	5	0	0.472757
red	glutamine_family_amino_acid_metabolic_process	GO:0009064	0	5	0	0.472904
red	ATPase_dependent_transmembrane_transport_complex	GO:0098533	0	5	0	0.47293
red	alpha-amino_acid_catabolic_process	GO:1901606	0	5	0	0.473031
non-red	protein_binding_transcription_factor_activity	GO:0000988	0	5	0	0.473484
red	respiratory_chain	GO:0070469	0	5	0	0.473502
red	transmembrane_transporter_complex	GO:1902495	0	5	0	0.473579
red	transporter_complex	GO:1990351	0	5	0	0.4736
red	ATP-binding_cassette_(ABC)_transporter_complex	GO:0043190	0	5	0	0.473631
red	regulation_of_nucleobase-containing_compound_metabolic_process	GO:0019219	0	11	7	0.478325
red	regulation_of_nitrogen_compound_metabolic_process	GO:0051171	0	11	7	0.478604
red	negative_regulation_of_biological_process	GO:0048519	1	6	3	0.47982
non-red	heme_binding	GO:0020037	0	11	2	0.48755
red	nucleotide_biosynthetic_process	GO:0009165	1	5	2	0.489133
red	nucleoside_phosphate_biosynthetic_process	GO:1901293	1	5	2	0.489322
red	negative_regulation_of_metabolic_process	GO:0009892	1	5	2	0.489356
red	ribonucleotide_biosynthetic_process	GO:0009260	1	5	2	0.4897
red	ribose_phosphate_biosynthetic_process	GO:0046390	1	5	2	0.490146
non-red	multi-organism_process	GO:0051704	1	11	7	0.498588
red	aromatic_compound_biosynthetic_process	GO:0019438	1	22	13	0.498589
red	organic_cyclic_compound_biosynthetic_process	GO:1901362	1	26	14	0.499354
red	heterocycle_biosynthetic_process	GO:0018130	1	26	14	0.499729
non-red	metal_ion_binding	GO:0046872	4	51	26	0.509004
red	membrane	GO:0016020	2	37	11	0.522664
non-red	sequence-specific_DNA_binding	GO:0043565	0	3	3	0.526795
red	RNA_metabolic_process	GO:0016070	1	20	12	0.536232
red	small_molecule_catabolic_process	GO:0044282	0	8	1	0.547092
non-red	positive_regulation_of_nucleobase-containing_compound_metabolic_process	GO:0045935	0	1	1	0.547856
red	positive_regulation_of_cellular_process	GO:0048522	0	1	1	0.548041
non-red	bacterial-type_flagellum_assembly	GO:0044780	0	1	1	0.548048
red	positive_regulation_of_nitrogen_compound_metabolic_process	GO:0051173	0	1	1	0.548109
non-red	tetrapyrrole_metabolic_process	GO:0033013	0	1	1	0.548167
non-red	methanogenesis	GO:0015948	0	1	1	0.548204
red	positive_regulation_of_cellular_biosynthetic_process	GO:0031328	0	1	1	0.548242
non-red	negative_regulation_of_cellular_protein_metabolic_process	GO:0032269	0	1	1	0.548249
non-red	transferase_complex	GO:1990234	0	1	1	0.54825
red	negative_regulation_of_protein_metabolic_process	GO:0051248	0	1	1	0.5483
red	positive_regulation_of_metabolic_process	GO:0009893	0	1	1	0.548323
non-red	ATP-dependent_helicase_activity	GO:0008026	0	1	1	0.548349
red	ATP-dependent_DNA_helicase_activity	GO:0004003	0	1	1	0.54837
non-red	carboxy-lyase_activity	GO:0016831	0	1	1	0.548393
red	chlorophyll_biosynthetic_process	GO:0015995	0	1	1	0.548421
non-red	endonuclease_activity,_active_with_either_ribo-_or_deoxyribonucleic_acids_and_producing_3'-phosphomonoesters	GO:0016894	0	1	1	0.548426
non-red	alcohol_catabolic_process	GO:0046164	0	1	1	0.548441
red	negative_regulation_of_translation	GO:0017148	0	1	1	0.548477
non-red	amino_acid_binding	GO:0016597	0	1	1	0.548484
red	purine_NTP-dependent_helicase_activity	GO:0070035	0	1	1	0.548494
non-red	negative_regulation_of_growth	GO:0045926	0	1	1	0.548524
non-red	carbon-monoxide_dehydrogenase_(acceptor)_activity	GO:0018492	0	1	1	0.54853
red	pyrimidine_nucleobase_biosynthetic_process	GO:0019856	0	1	1	0.548544
red	organic_hydroxy_compound_catabolic_process	GO:1901616	0	1	1	0.548547
red	double-strand_break_repair	GO:0006302	0	1	1	0.548556
non-red	ferric_iron_binding	GO:0008199	0	1	1	0.548568
red	positive_regulation_of_biosynthetic_process	GO:0009891	0	1	1	0.548599
red	bacteriochlorophyll_biosynthetic_process	GO:0030494	0	1	1	0.5486
red	enzyme_regulator_activity	GO:0030234	0	1	1	0.548601
red	pigment_metabolic_process	GO:0042440	0	1	1	0.548617
red	carbon_fixation	GO:0015977	0	1	1	0.548645
red	organelle_assembly	GO:0070925	0	1	1	0.548651
red	bacterial-type_flagellum_organization	GO:0044781	0	1	1	0.548659
non-red	clearance_of_foreign_intracellular_DNA	GO:0044355	0	1	1	0.548661
non-red	ferredoxin_hydrogenase_complex	GO:0009375	0	1	1	0.548663
non-red	protein_complex_disassembly	GO:0043241	0	1	1	0.548673
red	nucleobase_biosynthetic_process	GO:0046112	0	1	1	0.548681
red	hydrogenase_(acceptor)_activity	GO:0033748	0	1	1	0.548697
red	energy_derivation_by_oxidation_of_reduced_inorganic_compounds	GO:0015975	0	1	1	0.548705
non-red	oxidoreductase_activity,_acting_on_the_aldehyde_or_oxo_group_of_donors,_NAD_or_NADP_as_acceptor	GO:0016620	0	1	1	0.548705
non-red	cysteine_desulfurase_activity	GO:0031071	0	1	1	0.548707
non-red	oxidoreductase_activity,_acting_on_the_CH-OH_group_of_donors,_NAD_or_NADP_as_acceptor	GO:0016616	0	1	1	0.548731
red	translational_termination	GO:0006415	0	1	1	0.548732
red	monooxygenase_activity	GO:0004497	0	1	1	0.548747
red	FMN_binding	GO:0010181	0	1	1	0.548748
red	nucleobase_metabolic_process	GO:0009112	0	1	1	0.548748
non-red	ribosome_binding	GO:0043022	0	1	1	0.548762
non-red	intramolecular_transferase_activity,_transferring_amino_groups	GO:0016869	0	1	1	0.548777
red	protein_binding_involved_in_protein_folding	GO:0044183	0	1	1	0.548794
red	bacteriochlorophyll_metabolic_process	GO:0030493	0	1	1	0.548803
red	regulation_of_growth	GO:0040008	0	1	1	0.548807
red	alcohol_metabolic_process	GO:0006066	0	1	1	0.548817
red	pilus	GO:0009289	0	1	1	0.548817
red	cellular_protein_complex_disassembly	GO:0043624	0	1	1	0.548839
non-red	carbohydrate_catabolic_process	GO:0016052	0	1	1	0.548841
red	protein_autophosphorylation	GO:0046777	0	1	1	0.548845
red	DNA_helicase_activity	GO:0003678	0	1	1	0.54886
red	alkane_biosynthetic_process	GO:0043447	0	1	1	0.548897
red	cell_adhesion	GO:0007155	0	1	1	0.548922
red	porphyrin-containing_compound_biosynthetic_process	GO:0006779	0	1	1	0.548925
red	tetrapyrrole_biosynthetic_process	GO:0033014	0	1	1	0.548928
red	'de_novo'_pyrimidine_nucleobase_biosynthetic_process	GO:0006207	0	1	1	0.549007
red	DNA_recombination	GO:0006310	0	1	1	0.549033
red	helicase_activity	GO:0004386	0	1	1	0.54905
red	reductive_pentose-phosphate_cycle	GO:0019253	0	1	1	0.549087
red	pilus_assembly	GO:0009297	0	1	1	0.5491
red	porphyrin-containing_compound_metabolic_process	GO:0006778	0	1	1	0.549108
red	intramolecular_transferase_activity	GO:0016866	0	1	1	0.549108
red	pigment_biosynthetic_process	GO:0046148	0	1	1	0.549121
non-red	cell_cycle_process	GO:0022402	0	1	1	0.54913
red	positive_regulation_of_cellular_metabolic_process	GO:0031325	0	1	1	0.549133
red	oxidoreductase_activity,_acting_on_CH-OH_group_of_donors	GO:0016614	0	1	1	0.54915
red	methane_metabolic_process	GO:0015947	0	1	1	0.549173
red	chlorophyll_metabolic_process	GO:0015994	0	1	1	0.549179
red	biological_adhesion	GO:0022610	0	1	1	0.549208
red	single-organism_carbohydrate_catabolic_process	GO:0044724	0	1	1	0.549252
red	macromolecular_complex_disassembly	GO:0032984	0	1	1	0.549292
red	pyrimidine_nucleobase_metabolic_process	GO:0006206	0	1	1	0.54933
red	ribulose-bisphosphate_carboxylase_activity	GO:0016984	0	1	1	0.549356
non-red	chaperone_binding	GO:0051087	0	1	1	0.549368
red	chromosome_segregation	GO:0007059	0	1	1	0.54945
red	positive_regulation_of_macromolecule_metabolic_process	GO:0010604	0	1	1	0.549497
red	ferredoxin_hydrogenase_activity	GO:0008901	0	1	1	0.549541
red	cellular_component_disassembly	GO:0022411	0	1	1	0.549585
red	cellular_respiration	GO:0045333	0	12	7	0.55426
red	metabolic_process	GO:0008152	7	104	44	0.569543
red	RNA_catabolic_process	GO:0006401	1	7	2	0.570008
non-red	4_iron,_4_sulfur_cluster_binding	GO:0051539	0	13	7	0.571792
red	energy_derivation_by_oxidation_of_organic_compounds	GO:0015980	0	13	7	0.572447
red	organic_cyclic_compound_metabolic_process	GO:1901360	4	55	27	0.575496
red	ribonucleoside_monophosphate_metabolic_process	GO:0009161	2	20	6	0.578335
red	organophosphate_metabolic_process	GO:0019637	3	26	10	0.578817
red	nucleoside_monophosphate_metabolic_process	GO:0009123	2	20	6	0.578986
non-red	response_to_stress	GO:0006950	1	10	6	0.579932
red	single-organism_cellular_process	GO:0044763	5	65	31	0.582769
red	cell_periphery	GO:0071944	1	27	8	0.590948
non-red	cellular_response_to_DNA_damage_stimulus	GO:0006974	0	4	3	0.591841
red	oxidoreductase_activity	GO:0016491	1	31	10	0.596918
red	cellular_aromatic_compound_metabolic_process	GO:0006725	4	53	26	0.598507
red	cation_binding	GO:0043169	4	53	26	0.599116
red	tetrapyrrole_binding	GO:0046906	0	14	4	0.600365
red	metal_cluster_binding	GO:0051540	0	18	8	0.607157
red	iron-sulfur_cluster_binding	GO:0051536	0	18	8	0.607308
red	transferase_activity,_transferring_pentosyl_groups	GO:0016763	0	3	0	0.617471
red	nucleoside_triphosphate_biosynthetic_process	GO:0009142	0	3	0	0.617491
red	cell_redox_homeostasis	GO:0045454	0	3	0	0.617491
red	oxidoreductase_activity,_acting_on_a_heme_group_of_donors	GO:0016675	0	3	0	0.617498
red	nucleic_acid_binding_transcription_factor_activity	GO:0001071	0	3	0	0.617512
red	cation-transporting_ATPase_activity	GO:0019829	0	3	0	0.617671
red	heme-copper_terminal_oxidase_activity	GO:0015002	0	3	0	0.617683
non-red	oxo-acid-lyase_activity	GO:0016833	0	3	0	0.617745
non-red	dicarboxylic_acid_metabolic_process	GO:0043648	0	3	0	0.617776
red	succinate_dehydrogenase_(ubiquinone)_activity	GO:0008177	0	3	0	0.617781
red	plasma_membrane_ATP_synthesis_coupled_proton_transport	GO:0042777	0	3	0	0.617784
red	ribonucleoside_triphosphate_biosynthetic_process	GO:0009201	0	3	0	0.617851
red	oxidoreductase_activity,_acting_on_a_heme_group_of_donors,_oxygen_as_acceptor	GO:0016676	0	3	0	0.617864
red	proton-transporting_ATP_synthase_activity,_rotational_mechanism	GO:0046933	0	3	0	0.617963
red	ATPase_activity,_coupled_to_transmembrane_movement_of_ions,_rotational_mechanism	GO:0044769	0	3	0	0.617977
red	oxidoreductase_activity,_acting_on_the_CH-CH_group_of_donors,_quinone_or_related_compound_as_acceptor	GO:0016635	0	3	0	0.618011
red	purine_nucleoside_triphosphate_biosynthetic_process	GO:0009145	0	3	0	0.618068
red	ATP_synthesis_coupled_proton_transport	GO:0015986	0	3	0	0.618102
red	ATP_biosynthetic_process	GO:0006754	0	3	0	0.618133
red	proton-transporting_two-sector_ATPase_complex,_catalytic_domain	GO:0033178	0	3	0	0.618154
red	core_RNA_polymerase_binding_transcription_factor_activity	GO:0000990	0	3	0	0.618159
non-red	glutamine_family_amino_acid_catabolic_process	GO:0009065	0	3	0	0.61817
red	core_DNA-dependent_RNA_polymerase_binding_promoter_specificity_activity	GO:0000996	0	3	0	0.618186
red	extracellular_region_part	GO:0044421	0	3	0	0.61821
non-red	oxidoreductase_activity,_acting_on_a_sulfur_group_of_donors	GO:0016667	0	3	0	0.618214
red	transcription_factor_binding_transcription_factor_activity	GO:0000989	0	3	0	0.618215
red	energy_coupled_proton_transport,_down_electrochemical_gradient	GO:0015985	0	3	0	0.618218
red	purine_ribonucleoside_triphosphate_biosynthetic_process	GO:0009206	0	3	0	0.618223
non-red	nitrate_reductase_activity	GO:0008940	0	3	0	0.618284
red	sequence-specific_DNA_binding_transcription_factor_activity	GO:0003700	0	3	0	0.618287
non-red	proteolysis	GO:0006508	0	3	0	0.618323
red	proton-transporting_two-sector_ATPase_complex	GO:0016469	0	3	0	0.618359
red	DNA-templated_transcription,_initiation	GO:0006352	0	3	0	0.618362
red	ATP_hydrolysis_coupled_proton_transport	GO:0015991	0	3	0	0.618478
red	sigma_factor_activity	GO:0016987	0	3	0	0.618681
red	ATPase_activity,_coupled_to_transmembrane_movement_of_ions	GO:0042625	0	3	0	0.618687
non-red	transferase_activity,_transferring_one-carbon_groups	GO:0016741	0	5	4	0.651947
non-red	indole-containing_compound_biosynthetic_process	GO:0042435	0	2	2	0.65658
non-red	metallo-sulfur_cluster_assembly	GO:0031163	0	2	2	0.656684
non-red	ATP_synthesis_coupled_electron_transport	GO:0042773	0	2	2	0.656981
red	indole-containing_compound_metabolic_process	GO:0042430	0	2	2	0.657001
non-red	cellular_macromolecular_complex_assembly	GO:0034622	0	2	2	0.65702
red	cellular_biogenic_amine_biosynthetic_process	GO:0042401	0	2	2	0.657073
red	aromatic_amino_acid_family_metabolic_process	GO:0009072	0	2	2	0.657092
red	indolalkylamine_metabolic_process	GO:0006586	0	2	2	0.657113
red	aromatic_amino_acid_family_biosynthetic_process	GO:0009073	0	2	2	0.657116
red	biofilm_formation	GO:0042710	0	2	2	0.657138
non-red	nucleotidyltransferase_activity	GO:0016779	0	2	2	0.657191
red	amine_biosynthetic_process	GO:0009309	0	2	2	0.657232
red	carbon-nitrogen_ligase_activity,_with_glutamine_as_amido-N-donor	GO:0016884	0	2	2	0.657272
red	DNA_repair	GO:0006281	0	2	2	0.65733
red	cellular_protein_complex_assembly	GO:0043623	0	2	2	0.65734
red	defense_response	GO:0006952	0	2	2	0.657342
red	NADH_dehydrogenase_(ubiquinone)_activity	GO:0008137	0	2	2	0.657383
red	cytochrome_complex_assembly	GO:0017004	0	2	2	0.657394
red	indolalkylamine_biosynthetic_process	GO:0046219	0	2	2	0.657401
red	oxidoreductase_activity,_acting_on_NAD(P)H,_quinone_or_similar_compound_as_acceptor	GO:0016655	0	2	2	0.657425
red	iron-sulfur_cluster_assembly	GO:0016226	0	2	2	0.657624
non-red	cell_projection_assembly	GO:0030031	0	2	2	0.657688
red	tryptophan_metabolic_process	GO:0006568	0	2	2	0.657755
red	NADH_dehydrogenase_activity	GO:0003954	0	2	2	0.65785
red	NADH_dehydrogenase_(quinone)_activity	GO:0050136	0	2	2	0.658228
red	macromolecule_biosynthetic_process	GO:0009059	2	18	9	0.667941
red	cellular_macromolecule_biosynthetic_process	GO:0034645	2	18	9	0.667948
non-red	regulation_of_biological_quality	GO:0065008	0	6	4	0.688607
red	nitrogen_compound_metabolic_process	GO:0006807	4	63	29	0.696636
non-red	alpha-amino_acid_metabolic_process	GO:1901605	0	12	3	0.704083
non-red	electron_carrier_activity	GO:0009055	0	14	7	0.706119
red	amine_metabolic_process	GO:0009308	0	3	2	0.71227
red	cellular_amine_metabolic_process	GO:0044106	0	3	2	0.712559
red	cellular_biogenic_amine_metabolic_process	GO:0006576	0	3	2	0.712603
red	protein_complex_assembly	GO:0006461	0	3	2	0.712613
non-red	hydro-lyase_activity	GO:0016836	0	3	2	0.71297
red	cell_projection_organization	GO:0030030	0	3	2	0.713236
red	organophosphate_biosynthetic_process	GO:0090407	1	10	5	0.719443
red	RNA_biosynthetic_process	GO:0032774	0	12	6	0.748401
red	transcription,_DNA-templated	GO:0006351	0	12	6	0.74849
non-red	nucleobase-containing_compound_metabolic_process	GO:0006139	4	45	21	0.753162
red	negative_regulation_of_gene_expression	GO:0010629	0	5	1	0.757378
non-red	3_iron,_4_sulfur_cluster_binding	GO:0051538	0	5	1	0.757396
red	homeostatic_process	GO:0042592	0	5	1	0.757625
red	cellular_amino_acid_metabolic_process	GO:0006520	0	15	5	0.76429
non-red	oxidoreductase_activity,_acting_on_iron-sulfur_proteins_as_donors	GO:0016730	0	6	1	0.771317
non-red	macromolecular_complex_subunit_organization	GO:0043933	0	5	3	0.795374
non-red	oxidoreductase_complex	GO:1990204	0	5	3	0.7954
red	protein_complex_subunit_organization	GO:0071822	0	5	3	0.795553
red	organonitrogen_compound_biosynthetic_process	GO:1901566	1	16	8	0.856162
non-red	oxoacid_metabolic_process	GO:0043436	1	22	7	0.874113
red	organic_acid_metabolic_process	GO:0006082	1	22	7	0.874203
red	iron_ion_binding	GO:0005506	0	10	3	0.875888
red	single-organism_metabolic_process	GO:0044710	4	68	28	0.883105
red	catalytic_activity	GO:0003824	6	83	36	0.900615
red	ion_binding	GO:0043167	5	71	31	0.918851
red	organic_cyclic_compound_binding	GO:0097159	5	68	30	0.9189
red	heterocyclic_compound_binding	GO:1901363	5	68	30	0.9189
non-red	nucleobase-containing_compound_biosynthetic_process	GO:0034654	1	17	8	0.927093
red	small_molecule_metabolic_process	GO:0044281	3	41	16	0.958597
red	organonitrogen_compound_metabolic_process	GO:1901564	3	39	15	0.958707
non-red	transition_metal_ion_transport	GO:0000041	0	1	0	1
non-red	sulfur_amino_acid_metabolic_process	GO:0000096	0	3	1	1
non-red	sulfur_amino_acid_biosynthetic_process	GO:0000097	0	2	0	1
non-red	sulfur_amino_acid_transmembrane_transporter_activity	GO:0000099	0	1	0	1
red	sulfur_amino_acid_transport	GO:0000101	0	1	0	1
red	succinate_dehydrogenase_activity	GO:0000104	0	2	0	1
red	exosome_(RNase_complex)	GO:0000178	0	1	0	1
non-red	DNA-directed_RNA_polymerase_complex	GO:0000428	0	1	0	1
non-red	proteasome_complex	GO:0000502	0	1	0	1
non-red	double-strand_break_repair_via_homologous_recombination	GO:0000724	0	1	0	1
red	recombinational_repair	GO:0000725	0	1	0	1
non-red	cell_killing	GO:0001906	0	1	0	1
red	regulation_of_protein_phosphorylation	GO:0001932	0	1	0	1
red	positive_regulation_of_protein_phosphorylation	GO:0001934	0	1	0	1
red	amino_acid_transmembrane_transport	GO:0003333	0	1	0	1
red	double-stranded_DNA_binding	GO:0003690	0	1	0	1
non-red	transcription_cofactor_activity	GO:0003712	0	1	0	1
red	transcription_corepressor_activity	GO:0003714	0	1	0	1
non-red	translation_release_factor_activity	GO:0003747	0	1	0	1
non-red	ATP_citrate_synthase_activity	GO:0003878	0	1	0	1
non-red	ATP_phosphoribosyltransferase_activity	GO:0003879	0	1	0	1
red	DNA-directed_RNA_polymerase_activity	GO:0003899	0	2	1	1
non-red	NAD+_ADP-ribosyltransferase_activity	GO:0003950	0	1	0	1
red	anthranilate_synthase_activity	GO:0004049	0	2	0	1
non-red	carbamoyl-phosphate_synthase_(ammonia)_activity	GO:0004087	0	1	0	1
red	carbamoyl-phosphate_synthase_(glutamine-hydrolyzing)_activity	GO:0004088	0	1	0	1
red	dihydrolipoyl_dehydrogenase_activity	GO:0004148	0	2	0	1
red	endopeptidase_activity	GO:0004175	0	1	0	1
non-red	ATP-dependent_peptidase_activity	GO:0004176	0	1	0	1
red	threonine-type_endopeptidase_activity	GO:0004298	0	1	0	1
non-red	enoyl-CoA_hydratase_activity	GO:0004300	0	1	0	1
non-red	glutaminase_activity	GO:0004359	0	1	0	1
non-red	glycine_dehydrogenase_(decarboxylating)_activity	GO:0004375	0	1	0	1
non-red	hydrolase_activity,_hydrolyzing_O-glycosyl_compounds	GO:0004553	0	1	0	1
red	phosphoribosylformylglycinamidine_synthase_activity	GO:0004642	0	1	0	1
red	succinate-CoA_ligase_activity	GO:0004774	0	1	0	1
red	succinate-CoA_ligase_(ADP-forming)_activity	GO:0004775	0	1	0	1
non-red	aminoacyl-tRNA_ligase_activity	GO:0004812	0	2	1	1
non-red	phenylalanine-tRNA_ligase_activity	GO:0004826	0	1	0	1
red	amine_transmembrane_transporter_activity	GO:0005275	0	1	0	1
red	organic_acid_transmembrane_transporter_activity	GO:0005342	0	1	0	1
non-red	maltose_transmembrane_transporter_activity	GO:0005363	0	1	0	1
red	copper_ion_transmembrane_transporter_activity	GO:0005375	0	1	0	1
non-red	fatty_acid_binding	GO:0005504	0	1	0	1
non-red	extracellular_space	GO:0005615	0	1	0	1
non-red	cell_wall	GO:0005618	0	3	1	1
red	proteasome_core_complex	GO:0005839	0	1	0	1
non-red	integral_component_of_plasma_membrane	GO:0005887	0	2	0	1
red	carbamoyl-phosphate_synthase_complex	GO:0005951	0	1	0	1
red	glycine_cleavage_complex	GO:0005960	0	1	0	1
non-red	carbohydrate_metabolic_process	GO:0005975	0	4	2	1
non-red	UDP-glucose_metabolic_process	GO:0006011	0	1	0	1
non-red	cellular_aldehyde_metabolic_process	GO:0006081	0	1	0	1
non-red	fumarate_metabolic_process	GO:0006106	0	1	0	1
red	fermentation	GO:0006113	0	2	0	1
red	oxidative_phosphorylation	GO:0006119	0	4	2	1
red	regulation_of_nucleotide_metabolic_process	GO:0006140	0	1	0	1
red	IMP_biosynthetic_process	GO:0006188	0	1	0	1
red	'de_novo'_IMP_biosynthetic_process	GO:0006189	0	1	0	1
non-red	DNA_modification	GO:0006304	0	1	0	1
red	DNA_alkylation	GO:0006305	0	1	0	1
red	DNA_methylation	GO:0006306	0	1	0	1
red	mRNA_cleavage	GO:0006379	0	1	0	1
red	mRNA_processing	GO:0006397	0	1	0	1
non-red	translational_elongation	GO:0006414	0	1	0	1
red	tRNA_aminoacylation_for_protein_translation	GO:0006418	0	2	0	1
red	phenylalanyl-tRNA_aminoacylation	GO:0006432	0	1	0	1
red	regulation_of_translational_initiation	GO:0006446	0	1	0	1
red	protein_ADP-ribosylation	GO:0006471	0	1	0	1
red	protein_methylation	GO:0006479	0	1	0	1
red	protein_glycosylation	GO:0006486	0	1	0	1
red	arginine_metabolic_process	GO:0006525	0	1	0	1
red	arginine_biosynthetic_process	GO:0006526	0	1	0	1
red	cysteine_metabolic_process	GO:0006534	0	2	1	1
non-red	cysteine_biosynthetic_process_from_serine	GO:0006535	0	1	0	1
non-red	glutamate_metabolic_process	GO:0006536	0	1	0	1
red	glutamate_catabolic_process	GO:0006538	0	1	0	1
red	glutamine_catabolic_process	GO:0006543	0	2	0	1
non-red	glycine_metabolic_process	GO:0006544	0	2	0	1
red	glycine_catabolic_process	GO:0006546	0	2	0	1
red	histidine_metabolic_process	GO:0006547	0	1	0	1
non-red	methionine_metabolic_process	GO:0006555	0	1	0	1
red	L-serine_metabolic_process	GO:0006563	0	1	0	1
non-red	ethanolamine_metabolic_process	GO:0006580	0	1	0	1
non-red	Mo-molybdopterin_cofactor_biosynthetic_process	GO:0006777	0	4	1	1
non-red	xenobiotic_metabolic_process	GO:0006805	0	2	0	1
non-red	regulation_of_nitrogen_utilization	GO:0006808	0	1	0	1
non-red	potassium_ion_transport	GO:0006813	0	1	0	1
non-red	sodium_ion_transport	GO:0006814	0	2	0	1
non-red	anion_transport	GO:0006820	0	2	0	1
red	copper_ion_transport	GO:0006825	0	1	0	1
red	amino_acid_transport	GO:0006865	0	1	0	1
red	cellular_ion_homeostasis	GO:0006873	0	1	0	1
red	cellular_metal_ion_homeostasis	GO:0006875	0	1	0	1
red	cellular_copper_ion_homeostasis	GO:0006878	0	1	0	1
non-red	response_to_osmotic_stress	GO:0006970	0	1	0	1
red	translation_termination_factor_activity	GO:0008079	0	1	0	1
red	translation_factor_activity,_nucleic_acid_binding	GO:0008135	0	1	0	1
red	methyltransferase_activity	GO:0008168	0	4	2	1
non-red	N-methyltransferase_activity	GO:0008170	0	2	0	1
red	S-methyltransferase_activity	GO:0008172	0	1	0	1
red	UDP-glycosyltransferase_activity	GO:0008194	0	1	0	1
non-red	ferrous_iron_binding	GO:0008198	0	1	0	1
red	protein_alkylation	GO:0008213	0	1	0	1
red	peptidase_activity	GO:0008233	0	2	0	1
non-red	3-oxoacid_CoA-transferase_activity	GO:0008260	0	1	0	1
red	protein_methyltransferase_activity	GO:0008276	0	1	0	1
non-red	lipid_binding	GO:0008289	0	2	0	1
red	5'-3'_exonuclease_activity	GO:0008409	0	1	0	1
non-red	CoA-transferase_activity	GO:0008410	0	2	0	1
red	transaminase_activity	GO:0008483	0	1	0	1
red	anion_transmembrane_transporter_activity	GO:0008509	0	2	0	1
red	organic_anion_transmembrane_transporter_activity	GO:0008514	0	1	0	1
red	ammonium_transmembrane_transporter_activity	GO:0008519	0	1	0	1
non-red	protein_transporter_activity	GO:0008565	0	1	0	1
non-red	carbohydrate_transport	GO:0008643	0	2	0	1
red	cellular_amino_acid_biosynthetic_process	GO:0008652	0	6	2	1
non-red	4-hydroxy-2-oxovalerate_aldolase_activity	GO:0008701	0	1	0	1
red	methionine_synthase_activity	GO:0008705	0	1	0	1
non-red	NAD(P)+_transhydrogenase_activity	GO:0008746	0	1	0	1
red	S-adenosylmethionine-dependent_methyltransferase_activity	GO:0008757	0	2	0	1
non-red	UDP-N-acetylmuramate_dehydrogenase_activity	GO:0008762	0	1	0	1
red	acetaldehyde_dehydrogenase_(acetylating)_activity	GO:0008774	0	1	0	1
non-red	cytochrome_o_ubiquinol_oxidase_activity	GO:0008827	0	1	0	1
red	ethanolamine_ammonia-lyase_activity	GO:0008851	0	1	0	1
non-red	glucarate_dehydratase_activity	GO:0008872	0	1	0	1
non-red	protein-glutamate_methylesterase_activity	GO:0008984	0	1	0	1
red	site-specific_DNA-methyltransferase_(adenine-specific)_activity	GO:0009007	0	1	0	1
red	DNA-methyltransferase_activity	GO:0009008	0	1	0	1
non-red	anaerobic_respiration	GO:0009061	0	4	2	1
red	aspartate_family_amino_acid_metabolic_process	GO:0009066	0	1	0	1
red	aspartate_family_amino_acid_biosynthetic_process	GO:0009067	0	1	0	1
non-red	serine_family_amino_acid_metabolic_process	GO:0009069	0	4	1	1
red	serine_family_amino_acid_biosynthetic_process	GO:0009070	0	1	0	1
red	serine_family_amino_acid_catabolic_process	GO:0009071	0	2	0	1
red	glutamine_family_amino_acid_biosynthetic_process	GO:0009084	0	1	0	1
red	methionine_biosynthetic_process	GO:0009086	0	1	0	1
red	glycoprotein_metabolic_process	GO:0009100	0	1	0	1
red	glycoprotein_biosynthetic_process	GO:0009101	0	1	0	1
red	nucleoside_monophosphate_biosynthetic_process	GO:0009124	0	5	2	1
red	ribonucleoside_monophosphate_biosynthetic_process	GO:0009156	0	5	2	1
red	nucleotide-sugar_metabolic_process	GO:0009225	0	1	0	1
red	peptidoglycan-based_cell_wall	GO:0009274	0	1	0	1
red	Gram-negative-bacterium-type_cell_wall	GO:0009276	0	1	0	1
red	DNA_restriction-modification_system	GO:0009307	0	1	0	1
red	amine_catabolic_process	GO:0009310	0	1	0	1
red	cytochrome_o_ubiquinol_oxidase_complex	GO:0009319	0	1	0	1
non-red	nitrate_reductase_complex	GO:0009325	0	1	0	1
red	ethanolamine_ammonia-lyase_complex	GO:0009350	0	1	0	1
red	succinate-CoA_ligase_complex_(ADP-forming)	GO:0009361	0	1	0	1
red	HslUV_protease_complex	GO:0009376	0	1	0	1
non-red	nitrogen_fixation	GO:0009399	0	1	0	1
red	response_to_xenobiotic_stimulus	GO:0009410	0	2	0	1
red	cytochrome_bo3_ubiquinol_oxidase_activity	GO:0009486	0	1	0	1
non-red	anatomical_structure_morphogenesis	GO:0009653	0	2	0	1
red	regulation_of_signal_transduction	GO:0009966	0	1	0	1
red	positive_regulation_of_signal_transduction	GO:0009967	0	1	0	1
red	response_to_inorganic_substance	GO:0010035	0	1	0	1
red	response_to_metal_ion	GO:0010038	0	1	0	1
red	phenylacetate_catabolic_process	GO:0010124	0	1	0	1
red	response_to_silver_ion	GO:0010272	0	1	0	1
red	detoxification_of_copper_ion	GO:0010273	0	1	0	1
red	negative_regulation_of_macromolecule_biosynthetic_process	GO:0010558	0	4	2	1
red	positive_regulation_of_phosphorus_metabolic_process	GO:0010562	0	1	0	1
red	negative_regulation_of_macromolecule_metabolic_process	GO:0010605	0	5	2	1
red	regulation_of_cell_communication	GO:0010646	0	1	0	1
red	positive_regulation_of_cell_communication	GO:0010647	0	1	0	1
non-red	rubredoxin-NAD+_reductase_activity	GO:0015044	0	1	0	1
red	rubredoxin-NAD(P)+_reductase_activity	GO:0015045	0	1	0	1
red	rubredoxin-NADP_reductase_activity	GO:0015046	0	1	0	1
red	potassium_ion_transmembrane_transporter_activity	GO:0015079	0	1	0	1
red	silver_ion_transmembrane_transporter_activity	GO:0015080	0	1	0	1
red	organic_cation_transmembrane_transporter_activity	GO:0015101	0	1	0	1
red	inorganic_anion_transmembrane_transporter_activity	GO:0015103	0	1	0	1
red	carbohydrate_transmembrane_transporter_activity	GO:0015144	0	1	0	1
red	disaccharide_transmembrane_transporter_activity	GO:0015154	0	1	0	1
red	oligosaccharide_transmembrane_transporter_activity	GO:0015157	0	1	0	1
red	amino_acid_transmembrane_transporter_activity	GO:0015171	0	1	0	1
non-red	heme_transporter_activity	GO:0015232	0	1	0	1
non-red	secondary_active_transmembrane_transporter_activity	GO:0015291	0	2	0	1
red	uniporter_activity	GO:0015292	0	1	0	1
red	symporter_activity	GO:0015293	0	1	0	1
red	oligosaccharide-transporting_ATPase_activity	GO:0015422	0	1	0	1
red	maltose-transporting_ATPase_activity	GO:0015423	0	1	0	1
red	amino_acid-transporting_ATPase_activity	GO:0015424	0	1	0	1
red	heme-transporting_ATPase_activity	GO:0015439	0	1	0	1
red	oxidoreduction-driven_active_transmembrane_transporter_activity	GO:0015453	0	1	0	1
red	carbohydrate-importing_ATPase_activity	GO:0015608	0	1	0	1
red	maltooligosaccharide-importing_ATPase_activity	GO:0015609	0	1	0	1
non-red	toxic_substance_binding	GO:0015643	0	2	1	1
red	gas_transport	GO:0015669	0	1	0	1
red	carbon_dioxide_transport	GO:0015670	0	1	0	1
red	silver_ion_transport	GO:0015673	0	1	0	1
red	plasma_membrane_copper_ion_transport	GO:0015679	0	1	0	1
red	organic_cation_transport	GO:0015695	0	1	0	1
red	ammonium_transport	GO:0015696	0	1	0	1
red	inorganic_anion_transport	GO:0015698	0	1	0	1
red	organic_anion_transport	GO:0015711	0	1	0	1
red	disaccharide_transport	GO:0015766	0	1	0	1
red	maltose_transport	GO:0015768	0	1	0	1
red	oligosaccharide_transport	GO:0015772	0	1	0	1
red	polysaccharide_transport	GO:0015774	0	1	0	1
non-red	polyol_transport	GO:0015791	0	1	0	1
red	mannitol_transport	GO:0015797	0	1	0	1
red	methionine_transport	GO:0015821	0	1	0	1
non-red	peptide_transport	GO:0015833	0	1	0	1
red	amine_transport	GO:0015837	0	1	0	1
red	organic_acid_transport	GO:0015849	0	1	0	1
red	organic_hydroxy_compound_transport	GO:0015850	0	1	0	1
red	heme_transport	GO:0015886	0	1	0	1
red	electron_transport_coupled_proton_transport	GO:0015990	0	1	0	1
red	carbohydrate_biosynthetic_process	GO:0016051	0	2	1	1
red	translation_release_factor_activity,_codon_specific	GO:0016149	0	1	0	1
red	nitrogenase_activity	GO:0016163	0	1	0	1
red	CoA-ligase_activity	GO:0016405	0	1	0	1
non-red	oxidoreductase_activity,_acting_on_the_CH-CH_group_of_donors,_iron-sulfur_protein_as_acceptor	GO:0016636	0	1	0	1
non-red	oxidoreductase_activity,_acting_on_the_CH-NH2_group_of_donors	GO:0016638	0	2	0	1
non-red	oxidoreductase_activity,_acting_on_the_CH-NH2_group_of_donors,_NAD_or_NADP_as_acceptor	GO:0016639	0	1	0	1
red	oxidoreductase_activity,_acting_on_the_CH-NH2_group_of_donors,_disulfide_as_acceptor	GO:0016642	0	1	0	1
non-red	oxidoreductase_activity,_acting_on_NAD(P)H	GO:0016651	0	6	2	1
red	oxidoreductase_activity,_acting_on_NAD(P)H,_NAD(P)_as_acceptor	GO:0016652	0	1	0	1
non-red	oxidoreductase_activity,_acting_on_other_nitrogenous_compounds_as_donors,_cytochrome_as_acceptor	GO:0016662	0	1	0	1
red	oxidoreductase_activity,_acting_on_a_sulfur_group_of_donors,_NAD(P)_as_acceptor	GO:0016668	0	2	0	1
red	oxidoreductase_activity,_acting_on_diphenols_and_related_substances_as_donors	GO:0016679	0	1	0	1
red	oxidoreductase_activity,_acting_on_diphenols_and_related_substances_as_donors,_oxygen_as_acceptor	GO:0016682	0	1	0	1
red	oxidoreductase_activity,_acting_on_hydrogen_as_donor	GO:0016695	0	2	1	1
red	oxidoreductase_activity,_acting_on_hydrogen_as_donor,_iron-sulfur_protein_as_acceptor	GO:0016699	0	2	1	1
non-red	oxidoreductase_activity,_acting_on_paired_donors,_with_incorporation_or_reduction_of_molecular_oxygen	GO:0016705	0	2	0	1
non-red	oxidoreductase_activity,_acting_on_paired_donors,_with_incorporation_or_reduction_of_molecular_oxygen,_NAD(P)H_as_one_donor,_and_incorporation_of_two_atoms_of_oxygen_into_one_donor	GO:0016708	0	1	0	1
non-red	oxidoreductase_activity,_acting_on_iron-sulfur_proteins_as_donors,_NAD_or_NADP_as_acceptor	GO:0016731	0	2	0	1
red	oxidoreductase_activity,_acting_on_iron-sulfur_proteins_as_donors,_dinitrogen_as_acceptor	GO:0016732	0	1	0	1
non-red	transferase_activity,_transferring_hexosyl_groups	GO:0016758	0	2	0	1
red	cellulose_synthase_activity	GO:0016759	0	1	0	1
red	cellulose_synthase_(UDP-forming)_activity	GO:0016760	0	1	0	1
red	transferase_activity,_transferring_alkyl_or_aryl_(other_than_methyl)_groups	GO:0016765	0	1	0	1
red	transferase_activity,_transferring_nitrogenous_groups	GO:0016769	0	1	0	1
red	hydrolase_activity,_acting_on_glycosyl_bonds	GO:0016798	0	1	0	1
non-red	hydrolase_activity,_acting_on_carbon-nitrogen_(but_not_peptide)_bonds	GO:0016810	0	4	1	1
red	hydrolase_activity,_acting_on_carbon-nitrogen_(but_not_peptide)_bonds,_in_linear_amides	GO:0016811	0	4	1	1
non-red	lyase_activity	GO:0016829	0	11	4	1
non-red	carbon-carbon_lyase_activity	GO:0016830	0	4	2	1
red	carbon-oxygen_lyase_activity	GO:0016835	0	4	2	1
red	carbon-nitrogen_lyase_activity	GO:0016840	0	1	0	1
red	ammonia-lyase_activity	GO:0016841	0	1	0	1
red	ligase_activity,_forming_carbon-oxygen_bonds	GO:0016875	0	2	1	1
red	ligase_activity,_forming_aminoacyl-tRNA_and_related_compounds	GO:0016876	0	2	1	1
red	ligase_activity,_forming_carbon-sulfur_bonds	GO:0016877	0	1	0	1
red	acid-thiol_ligase_activity	GO:0016878	0	1	0	1
red	endoribonuclease_activity,_producing_3'-phosphomonoesters	GO:0016892	0	1	0	1
non-red	sigma_factor_antagonist_activity	GO:0016989	0	2	0	1
non-red	antibiotic_metabolic_process	GO:0016999	0	1	0	1
red	antibiotic_biosynthetic_process	GO:0017000	0	1	0	1
red	protein_import	GO:0017038	0	1	0	1
red	drug_metabolic_process	GO:0017144	0	1	0	1
red	peptidyl-glutamine_methylation	GO:0018364	0	1	0	1
non-red	hydrogensulfite_reductase_activity	GO:0018551	0	1	0	1
red	biphenyl_2,3-dioxygenase_activity	GO:0018687	0	1	0	1
red	glutaconate_CoA-transferase_activity	GO:0018730	0	1	0	1
non-red	toluene_metabolic_process	GO:0018970	0	1	0	1
red	host	GO:0018995	0	2	0	1
non-red	virion	GO:0019012	0	1	0	1
red	viral_envelope	GO:0019031	0	1	0	1
red	regulation_of_phosphate_metabolic_process	GO:0019220	0	1	0	1
red	denitrification_pathway	GO:0019333	0	1	0	1
red	cysteine_biosynthetic_process	GO:0019344	0	1	0	1
red	glucarate_metabolic_process	GO:0019392	0	1	0	1
red	glucarate_catabolic_process	GO:0019394	0	1	0	1
red	glycine_decarboxylation_via_glycine_cleavage_system	GO:0019464	0	2	0	1
red	glutamate_catabolic_process_via_2-hydroxyglutarate	GO:0019552	0	1	0	1
red	aldaric_acid_metabolic_process	GO:0019577	0	1	0	1
red	aldaric_acid_catabolic_process	GO:0019579	0	1	0	1
red	urea_metabolic_process	GO:0019627	0	1	0	1
red	aerobic_electron_transport_chain	GO:0019646	0	1	0	1
red	anaerobic_amino_acid_catabolic_process	GO:0019665	0	1	0	1
red	anaerobic_glutamate_catabolic_process	GO:0019670	0	1	0	1
red	photosynthesis,_dark_reaction	GO:0019685	0	2	1	1
red	Mo-molybdopterin_cofactor_metabolic_process	GO:0019720	0	4	1	1
red	carboxylic_acid_metabolic_process	GO:0019752	1	18	7	1
red	one-carbon_compound_transport	GO:0019755	0	1	0	1
red	host_cell_plasma_membrane	GO:0020002	0	2	0	1
red	potassium_ion_symporter_activity	GO:0022820	0	1	0	1
red	regulation_of_signaling	GO:0023051	0	1	0	1
red	positive_regulation_of_signaling	GO:0023056	0	1	0	1
red	cellular_cation_homeostasis	GO:0030003	0	1	0	1
red	phycobilisome	GO:0030089	0	1	0	1
non-red	glycocalyx	GO:0030112	0	1	0	1
non-red	manganese_ion_binding	GO:0030145	0	2	0	1
non-red	molybdenum_ion_binding	GO:0030151	0	8	3	1
red	cell_differentiation	GO:0030154	0	2	0	1
red	protein_catabolic_process	GO:0030163	0	2	0	1
red	pyridoxal_phosphate_binding	GO:0030170	0	3	1	1
non-red	protein_secretion_by_the_type_III_secretion_system	GO:0030254	0	1	0	1
red	lipid_modification	GO:0030258	0	1	0	1
red	lipid_glycosylation	GO:0030259	0	1	0	1
non-red	outer_membrane-bounded_periplasmic_space	GO:0030288	0	4	1	1
non-red	external_encapsulating_structure	GO:0030312	0	7	3	1
red	cell_envelope	GO:0030313	0	5	2	1
red	molybdopterin_synthase_activity	GO:0030366	0	2	1	1
red	sporulation_resulting_in_formation_of_a_cellular_spore	GO:0030435	0	2	0	1
red	cyclic_nucleotide_binding	GO:0030551	0	1	0	1
red	regulation_of_cyclic_nucleotide_metabolic_process	GO:0030799	0	1	0	1
red	positive_regulation_of_cyclic_nucleotide_metabolic_process	GO:0030801	0	1	0	1
red	regulation_of_cyclic_nucleotide_biosynthetic_process	GO:0030802	0	1	0	1
red	positive_regulation_of_cyclic_nucleotide_biosynthetic_process	GO:0030804	0	1	0	1
red	regulation_of_nucleotide_biosynthetic_process	GO:0030808	0	1	0	1
red	positive_regulation_of_nucleotide_biosynthetic_process	GO:0030810	0	1	0	1
red	regulation_of_cAMP_metabolic_process	GO:0030814	0	1	0	1
red	positive_regulation_of_cAMP_metabolic_process	GO:0030816	0	1	0	1
red	regulation_of_cAMP_biosynthetic_process	GO:0030817	0	1	0	1
red	positive_regulation_of_cAMP_biosynthetic_process	GO:0030819	0	1	0	1
red	RNA_polymerase_complex	GO:0030880	0	1	0	1
red	intrinsic_component_of_plasma_membrane	GO:0031226	0	2	0	1
red	amine-transporting_ATPase_activity	GO:0031263	0	1	0	1
non-red	regulation_of_cell_killing	GO:0031341	0	1	0	1
red	negative_regulation_of_cell_killing	GO:0031342	0	1	0	1
red	regulation_of_protein_modification_process	GO:0031399	0	1	0	1
red	positive_regulation_of_protein_modification_process	GO:0031401	0	1	0	1
red	lipoic_acid_binding	GO:0031405	0	1	0	1
red	cobalamin_binding	GO:0031419	0	3	1	1
red	cytosolic_proteasome_complex	GO:0031597	0	1	0	1
red	killing_of_cells_of_other_organism	GO:0031640	0	1	0	1
red	envelope	GO:0031975	0	5	2	1
red	methylation	GO:0032259	0	5	2	1
red	positive_regulation_of_cellular_protein_metabolic_process	GO:0032270	0	1	0	1
red	molybdopterin_cofactor_biosynthetic_process	GO:0032324	0	4	1	1
red	developmental_process	GO:0032502	0	2	1	1
red	DNA_methylation_on_adenine	GO:0032775	0	1	0	1
non-red	regulation_of_localization	GO:0032879	0	2	0	1
red	regulation_of_protein_localization	GO:0032880	0	2	0	1
red	polysaccharide_localization	GO:0033037	0	1	0	1
red	host_cell_part	GO:0033643	0	2	0	1
red	host_cell_membrane	GO:0033644	0	2	0	1
red	O-phosphoserine_sulfhydrylase_activity	GO:0033847	0	1	0	1
red	RNA_polymerase_activity	GO:0034062	0	2	1	1
red	carbohydrate_transmembrane_transport	GO:0034219	0	1	0	1
red	primary_alcohol_metabolic_process	GO:0034308	0	1	0	1
red	primary_alcohol_catabolic_process	GO:0034310	0	1	0	1
red	UDP-glucosyltransferase_activity	GO:0035251	0	1	0	1
red	copper_ion_transmembrane_transport	GO:0035434	0	1	0	1
red	cyclic-di-GMP_binding	GO:0035438	0	1	0	1
red	modification_of_morphology_or_physiology_of_other_organism	GO:0035821	0	1	0	1
red	protein-glutamine_N-methyltransferase_activity	GO:0036009	0	1	0	1
red	light-independent_chlorophyll_biosynthetic_process	GO:0036068	0	1	0	1
red	light-independent_bacteriochlorophyll_biosynthetic_process	GO:0036070	0	1	0	1
red	small_molecule_binding	GO:0036094	3	44	18	1
red	viral_membrane	GO:0036338	0	1	0	1
red	regulation_of_gene_expression,_epigenetic	GO:0040029	0	1	0	1
red	5-methyltetrahydrofolate-dependent_methyltransferase_activity	GO:0042084	0	1	0	1
red	xenobiotic_catabolic_process	GO:0042178	0	2	0	1
red	toluene_catabolic_process	GO:0042203	0	1	0	1
red	nitrite_reductase_(cytochrome,_ammonia-forming)_activity	GO:0042279	0	1	0	1
red	regulation_of_phosphorylation	GO:0042325	0	1	0	1
red	positive_regulation_of_phosphorylation	GO:0042327	0	1	0	1
red	cellular_biogenic_amine_catabolic_process	GO:0042402	0	1	0	1
red	ethanolamine-containing_compound_metabolic_process	GO:0042439	0	1	0	1
red	regulation_of_tyrosine_phosphorylation_of_STAT_protein	GO:0042509	0	1	0	1
red	regulation_of_tyrosine_phosphorylation_of_Stat3_protein	GO:0042516	0	1	0	1
red	positive_regulation_of_tyrosine_phosphorylation_of_Stat3_protein	GO:0042517	0	1	0	1
red	positive_regulation_of_tyrosine_phosphorylation_of_STAT_protein	GO:0042531	0	1	0	1
red	benzene-containing_compound_metabolic_process	GO:0042537	0	2	0	1
red	capsule	GO:0042603	0	1	0	1
red	succinate-CoA_ligase_complex	GO:0042709	0	1	0	1
red	pyridoxal_phosphate_metabolic_process	GO:0042822	0	1	0	1
red	pyridoxal_phosphate_biosynthetic_process	GO:0042823	0	1	0	1
red	D-glucarate_metabolic_process	GO:0042836	0	1	0	1
red	D-glucarate_catabolic_process	GO:0042838	0	1	0	1
red	amide_transport	GO:0042886	0	1	0	1
red	D-amino_acid_transport	GO:0042940	0	1	0	1
red	D-amino_acid_transmembrane_transporter_activity	GO:0042943	0	1	0	1
red	maltodextrin_transport	GO:0042956	0	1	0	1
red	ribonucleoprotein_complex_binding	GO:0043021	0	2	1	1
red	ribosomal_small_subunit_binding	GO:0043024	0	1	0	1
red	amino_acid_activation	GO:0043038	0	2	0	1
red	tRNA_aminoacylation	GO:0043039	0	2	0	1
red	anion_binding	GO:0043168	3	38	15	1
red	carbohydrate-transporting_ATPase_activity	GO:0043211	0	1	0	1
red	bacteriocin_transport	GO:0043213	0	1	0	1
red	extraorganismal_space	GO:0043245	0	2	0	1
red	protein_unfolding	GO:0043335	0	1	0	1
red	macromolecule_glycosylation	GO:0043413	0	1	0	1
red	macromolecule_methylation	GO:0043414	0	2	0	1
red	cellular_alkane_metabolic_process	GO:0043446	0	2	1	1
red	alkane_catabolic_process	GO:0043448	0	1	0	1
red	molybdopterin_cofactor_metabolic_process	GO:0043545	0	4	1	1
red	structure-specific_DNA_binding	GO:0043566	0	1	0	1
red	cellular_amide_metabolic_process	GO:0043603	0	1	0	1
red	amide_biosynthetic_process	GO:0043604	0	1	0	1
red	dicarboxylic_acid_catabolic_process	GO:0043649	0	2	0	1
red	host_cell	GO:0043657	0	2	0	1
red	pilus_organization	GO:0043711	0	2	1	1
red	methionine_transmembrane_transporter_activity	GO:0043865	0	1	0	1
red	sporulation	GO:0043934	0	2	0	1
red	other_organism	GO:0044215	0	2	0	1
red	other_organism_cell	GO:0044216	0	2	0	1
red	other_organism_part	GO:0044217	0	2	0	1
red	other_organism_cell_membrane	GO:0044218	0	2	0	1
red	cellular_protein_catabolic_process	GO:0044257	0	2	0	1
red	other_organism_membrane	GO:0044279	0	2	0	1
red	disruption_of_cells_of_other_organism	GO:0044364	0	1	0	1
red	virion_part	GO:0044423	0	1	0	1
red	cytosolic_part	GO:0044445	0	1	0	1
red	external_encapsulating_structure_part	GO:0044462	0	4	2	1
red	single-organism_process	GO:0044699	6	80	33	1
red	single-organism_carbohydrate_metabolic_process	GO:0044723	0	5	2	1
red	DNA_methylation_or_demethylation	GO:0044728	0	1	0	1
red	single-organism_developmental_process	GO:0044767	0	2	0	1
red	external_encapsulating_structure_organization	GO:0045229	0	2	1	1
red	tricarboxylic_acid_cycle_enzyme_complex	GO:0045239	0	1	0	1
non-red	respiratory_chain_complex_II	GO:0045273	0	1	0	1
red	plasma_membrane_respiratory_chain_complex_II	GO:0045274	0	1	0	1
red	succinate_dehydrogenase_complex	GO:0045281	0	1	0	1
red	plasma_membrane_succinate_dehydrogenase_complex	GO:0045282	0	1	0	1
non-red	nutrient_reservoir_activity	GO:0045735	0	1	0	1
red	positive_regulation_of_nitrogen_utilization	GO:0045848	0	1	0	1
red	negative_regulation_of_transcription,_DNA-templated	GO:0045892	0	4	1	1
non-red	positive_regulation_of_growth	GO:0045927	0	1	0	1
red	negative_regulation_of_nucleobase-containing_compound_metabolic_process	GO:0045934	0	4	1	1
red	positive_regulation_of_phosphate_metabolic_process	GO:0045937	0	1	0	1
red	negative_regulation_of_translational_initiation	GO:0045947	0	1	0	1
red	positive_regulation_of_nucleotide_metabolic_process	GO:0045981	0	1	0	1
red	IMP_metabolic_process	GO:0046040	0	1	0	1
red	aldehyde_biosynthetic_process	GO:0046184	0	1	0	1
red	ethanolamine_catabolic_process	GO:0046336	0	1	0	1
red	regulation_of_JAK-STAT_cascade	GO:0046425	0	1	0	1
red	positive_regulation_of_JAK-STAT_cascade	GO:0046427	0	1	0	1
red	glucosyltransferase_activity	GO:0046527	0	1	0	1
red	response_to_copper_ion	GO:0046688	0	1	0	1
red	host_cell_surface_binding	GO:0046812	0	1	0	1
non-red	metal_ion_transmembrane_transporter_activity	GO:0046873	0	2	0	1
red	transferase_activity,_transferring_acyl_groups,_acyl_groups_converted_into_alkyl_on_transfer	GO:0046912	0	1	0	1
red	transition_metal_ion_transmembrane_transporter_activity	GO:0046915	0	1	0	1
red	cellular_transition_metal_ion_homeostasis	GO:0046916	0	1	0	1
red	carboxylic_acid_transport	GO:0046942	0	1	0	1
red	carboxylic_acid_transmembrane_transporter_activity	GO:0046943	0	1	0	1
non-red	oxidoreductase_activity,_acting_on_hydrogen_as_donor,_with_other_known_acceptors	GO:0046995	0	1	0	1
red	methanol-5-hydroxybenzimidazolylcobamide_Co-methyltransferase_activity	GO:0047152	0	1	0	1
non-red	D-ornithine_4,5-aminomutase_activity	GO:0047831	0	1	0	1
red	quinone_binding	GO:0048038	0	4	2	1
non-red	ubiquinone_binding	GO:0048039	0	2	0	1
red	D-methionine_transport	GO:0048473	0	1	0	1
red	D-methionine_transmembrane_transporter_activity	GO:0048474	0	1	0	1
non-red	positive_regulation_of_biological_process	GO:0048518	0	3	1	1
red	positive_regulation_of_response_to_stimulus	GO:0048584	0	1	0	1
red	anatomical_structure_formation_involved_in_morphogenesis	GO:0048646	0	2	0	1
red	anatomical_structure_development	GO:0048856	0	2	0	1
red	cellular_developmental_process	GO:0048869	0	2	0	1
non-red	chemical_homeostasis	GO:0048878	0	2	0	1
non-red	propanediol_dehydratase_activity	GO:0050215	0	1	0	1
red	coenzyme_F420_hydrogenase_activity	GO:0050454	0	1	0	1
red	protein-glutamine_glutaminase_activity	GO:0050568	0	1	0	1
red	NADP_binding	GO:0050661	0	1	0	1
red	regulation_of_protein_secretion	GO:0050708	0	2	0	1
red	regulation_of_peptidyl-tyrosine_phosphorylation	GO:0050730	0	1	0	1
red	positive_regulation_of_peptidyl-tyrosine_phosphorylation	GO:0050731	0	1	0	1
red	ion_homeostasis	GO:0050801	0	2	0	1
red	cobalt_ion_binding	GO:0050897	0	1	0	1
red	regulation_of_secretion	GO:0051046	0	2	0	1
red	regulation_of_transport	GO:0051049	0	2	0	1
red	sugar_transmembrane_transporter_activity	GO:0051119	0	1	0	1
red	negative_regulation_of_nitrogen_compound_metabolic_process	GO:0051172	0	4	1	1
red	regulation_of_phosphorus_metabolic_process	GO:0051174	0	1	0	1
red	cofactor_transport	GO:0051181	0	1	0	1
red	cofactor_transporter_activity	GO:0051184	0	1	0	1
red	prosthetic_group_metabolic_process	GO:0051189	0	4	1	1
non-red	dioxygenase_activity	GO:0051213	0	2	0	1
red	regulation_of_protein_transport	GO:0051223	0	2	0	1
red	positive_regulation_of_protein_metabolic_process	GO:0051247	0	1	0	1
red	negative_regulation_of_RNA_metabolic_process	GO:0051253	0	4	1	1
red	NAD_binding	GO:0051287	0	2	1	1
non-red	chromosome_separation	GO:0051304	0	1	0	1
non-red	2_iron,_2_sulfur_cluster_binding	GO:0051537	0	7	2	1
red	proteolysis_involved_in_cellular_protein_catabolic_process	GO:0051603	0	2	0	1
red	protein_methylesterase_activity	GO:0051723	0	1	0	1
red	carboxylic_ester_hydrolase_activity	GO:0052689	0	1	0	1
red	imidazole-containing_compound_metabolic_process	GO:0052803	0	1	0	1
red	metal_ion_homeostasis	GO:0055065	0	2	0	1
red	copper_ion_homeostasis	GO:0055070	0	1	0	1
red	iron_ion_homeostasis	GO:0055072	0	1	0	1
red	transition_metal_ion_homeostasis	GO:0055076	0	2	0	1
red	cation_homeostasis	GO:0055080	0	2	0	1
red	cellular_chemical_homeostasis	GO:0055082	0	1	0	1
red	copper_ion_export	GO:0060003	0	1	0	1
red	regulation_of_cellular_localization	GO:0060341	0	2	0	1
red	chaperone-mediated_protein_folding	GO:0061077	0	2	1	1
red	macromolecular_complex_assembly	GO:0065003	0	4	2	1
red	threonine-type_peptidase_activity	GO:0070003	0	1	0	1
red	peptidase_activity,_acting_on_L-amino_acid_peptides	GO:0070011	0	2	0	1
non-red	cytochrome_complex	GO:0070069	0	2	0	1
non-red	glycosylation	GO:0070085	0	2	0	1
red	regulation_of_establishment_of_protein_localization	GO:0070201	0	2	0	1
red	protein_complex_biogenesis	GO:0070271	0	4	2	1
red	carbamoyl_phosphate_metabolic_process	GO:0070408	0	1	0	1
red	carbamoyl_phosphate_biosynthetic_process	GO:0070409	0	1	0	1
red	plasma_membrane_respiratory_chain	GO:0070470	0	1	0	1
red	cellular_response_to_chemical_stimulus	GO:0070887	0	2	0	1
red	cellular_response_to_xenobiotic_stimulus	GO:0071466	0	2	0	1
red	cell_wall_organization_or_biogenesis	GO:0071554	0	2	1	1
red	cell_wall_organization	GO:0071555	0	2	1	1
red	cellular_potassium_ion_transport	GO:0071804	0	1	0	1
red	potassium_ion_transmembrane_transport	GO:0071805	0	1	0	1
red	monocarboxylic_acid_catabolic_process	GO:0072329	0	1	0	1
red	sulfur_compound_transport	GO:0072348	0	1	0	1
red	ammonium_transmembrane_transport	GO:0072488	0	1	0	1
red	toluene-containing_compound_metabolic_process	GO:0072490	0	1	0	1
red	toluene-containing_compound_catabolic_process	GO:0072491	0	1	0	1
red	pyridine-containing_compound_metabolic_process	GO:0072524	0	1	0	1
red	pyridine-containing_compound_biosynthetic_process	GO:0072525	0	1	0	1
red	toxin-antitoxin_pair_type_II_binding	GO:0097351	0	1	0	1
red	stress_response_to_metal_ion	GO:0097501	0	1	0	1
red	anion_transmembrane_transport	GO:0098656	0	2	0	1
red	inorganic_anion_transmembrane_transport	GO:0098661	0	1	0	1
red	regulation_of_purine_nucleotide_biosynthetic_process	GO:1900371	0	1	0	1
red	positive_regulation_of_purine_nucleotide_biosynthetic_process	GO:1900373	0	1	0	1
red	regulation_of_purine_nucleotide_metabolic_process	GO:1900542	0	1	0	1
red	positive_regulation_of_purine_nucleotide_metabolic_process	GO:1900544	0	1	0	1
red	primary_amino_compound_metabolic_process	GO:1901160	0	1	0	1
red	primary_amino_compound_catabolic_process	GO:1901161	0	1	0	1
red	nucleoside_phosphate_binding	GO:1901265	3	38	16	1
non-red	tungstate_binding	GO:1901359	0	1	0	1
red	carbohydrate_transporter_activity	GO:1901476	0	1	0	1
red	alpha-amino_acid_biosynthetic_process	GO:1901607	0	6	2	1
red	organic_hydroxy_compound_metabolic_process	GO:1901615	0	2	1	1
red	organic_hydroxy_compound_biosynthetic_process	GO:1901617	0	1	0	1
red	iron_coordination_entity_transport	GO:1901678	0	1	0	1
red	sulfur_compound_transmembrane_transporter_activity	GO:1901682	0	1	0	1
red	catalytic_complex	GO:1902494	1	14	5	1
red	regulation_of_intracellular_signal_transduction	GO:1902531	0	1	0	1
red	positive_regulation_of_intracellular_signal_transduction	GO:1902533	0	1	0	1
red	silver_ion_transmembrane_transport	GO:1902601	0	1	0	1
red	negative_regulation_of_RNA_biosynthetic_process	GO:1902679	0	4	1	1
red	stress_response_to_copper_ion	GO:1990169	0	1	0	1
red	response_to_transition_metal_nanoparticle	GO:1990267	0	1	0	1
red	negative_regulation_of_cellular_macromolecule_biosynthetic_process	GO:2000113	0	4	2	1
